# Supplementary material for: Identification of progression-related genes and construction of prognostic model for chronic kidney disease by machine learning
Source: Front Cell Dev Biol. 2025 Aug 15;13:1627355. doi: 10.3389/fcell.2025.1627355 (PMC12395503; doi:10.3389/fcell.2025.1627355)
Supplement: Supplementary file 2 [file DataSheet2.xlsx]

## Sheet: All.ReadsCount
Gene ID	Sham_1	Sham_2	Sham_3	Sham_4	UUO_1	UUO_2	UUO_3	UUO_4
0610005C13Rik	1113	1039	1089	840	127	321	344	155
0610006L08Rik	228	182	259	186	18	45	78	11
0610009B22Rik	453	467	488	431	261	350	355	344
0610009E02Rik	35	24	28	24	24	15	25	16
0610009L18Rik	96	74	90	57	101	68	60	73
0610010K14Rik	31	28	30	26	44	45	35	45
0610012D04Rik	4	1	0	3	7	1	1	6
0610012G03Rik	941	888	944	818	1127	651	609	634
0610025J13Rik	15	5	11	2	6	1	11	3
0610030E20Rik	815	767	716	655	1002	992	1036	1161
0610031O16Rik	28	31	45	31	6	10	21	5
0610033M10Rik	34	35	41	16	36	34	50	27
0610038B21Rik	17	19	20	16	11	9	16	6
0610039K10Rik	2	5	4	5	11	10	14	5
0610040B10Rik	41	20	53	22	31	30	52	25
0610040F04Rik	119	101	135	76	26	110	126	35
0610040J01Rik	945	936	909	871	1294	1189	1515	1203
0610043K17Rik	45	47	43	25	24	25	40	27
0710001A04Rik	0	0	0	0	0	0	0	0
1010001B22Rik	20	17	17	15	18	17	12	19
1100001I12Rik	0	1	0	0	1	3	0	0
1110002E22Rik	3	1	1	1	6	3	5	19
1110002J07Rik	5	13	9	4	17	18	22	23
1110002L01Rik	72	74	65	67	103	73	87	90
1110002O04Rik	0	0	0	0	0	0	0	0
1110003F10Rik	11	11	5	6	20	8	11	15
1110004F10Rik	960	933	873	783	1480	1318	1484	1577
1110006O24Rik	35	30	35	28	48	28	38	25
1110008E08Rik	0	0	0	0	0	0	0	0
1110013H19Rik	20	15	17	9	11	5	12	10
1110015O18Rik	0	0	0	0	0	0	0	0
1110017D15Rik	4	8	4	5	2	10	4	4
1110018N20Rik	11	6	7	3	18	12	14	13
1110019B22Rik	230	187	229	212	30	53	73	27
1110019D14Rik	98	96	103	111	64	80	83	70
1110020A21Rik	34	26	19	26	19	27	20	19
1110025L11Rik	0	0	0	0	0	0	0	0
1110025M09Rik	31	26	25	24	38	41	53	52
1110028F11Rik	1	0	3	2	1	0	3	4
1110028F18Rik	0	0	0	1	0	0	3	0
1110032A03Rik	693	589	744	541	369	439	592	383
1110032F04Rik	9	5	8	2	30	50	30	38
1110035H17Rik	6	9	9	5	9	7	5	3
1110038B12Rik	193	197	213	148	320	407	374	323
1110038F14Rik	331	334	306	297	639	453	441	555
1110046J04Rik	9	8	6	10	31	20	22	36
1110057P08Rik	0	0	0	0	0	0	0	0
1110059E24Rik	172	138	152	147	175	196	249	238
1110059G10Rik	223	221	224	204	229	264	241	271
1110060G06Rik	0	2	0	3	1	0	0	0
1110065P20Rik	157	138	144	138	212	134	112	146
1190001M18Rik	0	1	1	4	15	10	5	7
1190005I06Rik	2	2	0	0	0	0	0	2
1190007I07Rik	178	156	192	159	188	150	174	131
1190028D05Rik	0	0	0	0	0	0	0	0
1200007C13Rik	1	0	5	1	21	9	15	21
1300002E11Rik	292	242	327	252	352	331	345	329
1300014J16Rik	53	55	56	49	77	72	82	56
1500002C15Rik	30	32	20	18	69	47	55	55
1500002F19Rik	3	3	4	1	9	4	2	2
1500004A13Rik	81	68	66	75	126	152	125	131
1500005C15Rik	1	1	1	2	2	2	3	6
1500009L16Rik	19	11	24	6	112	95	92	186
1500011B03Rik	269	225	208	206	484	347	362	395
1500012K07Rik	0	0	0	0	1	0	0	0
1500015A07Rik	134	73	100	95	143	122	132	184
1500015L24Rik	0	0	0	0	0	1	0	0
1500026H17Rik	100	61	74	87	19	28	32	20
1500032F14Rik	15	8	10	6	6	3	3	3
1500035N22Rik	0	0	0	1	4	0	0	0
1520401A03Rik	1	4	3	2	0	4	3	2
1600002D24Rik	0	0	3	0	1	0	0	1
1600010M07Rik	1	0	0	1	8	14	11	8
1600012H06Rik	581	552	527	497	846	751	818	955
1600012P17Rik	0	0	0	0	0	0	0	1
1600014C10Rik	642	670	715	571	798	903	886	707
1600014C23Rik	1	3	0	0	0	1	0	0
1600017P15Rik	2	0	0	1	1	0	0	0
1600019K03Rik	0	0	0	0	0	0	0	0
1600020E01Rik	331	302	233	270	388	298	305	342
1600022D10Rik	2	1	4	1	4	2	1	2
1600023N17Rik	7	14	18	11	12	15	13	10
1600025M17Rik	0	0	0	0	0	0	0	0
1600027J07Rik	0	0	0	0	8	2	1	10
1600029O15Rik	2	0	0	1	0	4	5	5
1700001C19Rik	0	3	0	1	2	0	0	2
1700001D01Rik	5	3	4	1	2	2	3	0
1700001F09Rik	0	0	0	0	0	0	2	2
1700001G01Rik	0	0	0	0	0	0	0	0
1700001G11Rik	4	1	5	1	5	7	5	3
1700001G17Rik	14	9	13	9	7	9	12	11
1700001J03Rik	27	34	23	30	21	17	15	19
1700001J04Rik	0	0	0	0	0	0	0	0
1700001J11Rik	0	0	0	0	0	0	0	0
1700001K19Rik	17	11	23	12	23	9	17	25
1700001K23Rik	1	8	6	5	5	7	6	13
1700001L05Rik	114	101	129	76	68	93	108	99
1700001L19Rik	6	4	8	3	3	4	7	9
1700001N15Rik	0	0	0	0	0	0	0	0
1700001O22Rik	41	30	26	30	72	32	39	43
1700001P01Rik	4	6	2	8	8	6	1	5
1700003C15Rik	0	0	0	0	0	0	0	0
1700003D09Rik	36	21	22	19	2	6	4	1
1700003E16Rik	103	105	106	78	99	79	127	65
1700003E24Rik	0	0	0	0	0	0	0	0
1700003F12Rik	1	0	2	1	3	2	1	4
1700003G18Rik	0	0	0	0	1	2	1	0
1700003H04Rik	0	0	0	0	0	0	0	0
1700003I16Rik	0	1	0	0	1	3	0	0
1700003I22Rik	0	0	0	0	0	0	0	0
1700003L19Rik	0	0	0	0	0	1	0	2
1700003M07Rik	0	0	0	0	1	0	0	1
1700003N22Rik	0	2	0	0	0	0	0	0
1700003O11Rik	0	0	0	0	0	1	0	0
1700003P14Rik	0	0	3	1	0	0	0	0
1700006A11Rik	0	0	0	0	0	0	0	0
1700006F04Rik	0	0	0	0	0	0	0	0
1700006H21Rik	0	0	0	0	0	0	0	0
1700006J14Rik	20	10	13	18	20	14	30	16
1700006P03Rik	0	0	0	0	0	0	0	0
1700007E05Rik	1	0	0	0	0	0	0	0
1700007F19Rik	0	1	0	0	0	1	1	0
1700007H22Rik	0	0	0	0	0	0	0	0
1700007J10Rik	15	7	12	9	22	27	28	39
1700007L15Rik	44	24	42	27	31	30	23	24
1700007M16Rik	0	0	0	0	0	0	0	0
1700007P06Rik	0	0	0	0	0	0	0	0
1700008A23Rik	0	0	0	0	1	0	0	0
1700008B11Rik	1	5	5	4	12	6	8	4
1700008C04Rik	0	0	0	0	0	0	0	0
1700008H02Rik	0	0	0	0	0	0	0	0
1700008J07Rik	55	60	66	59	40	45	72	56
1700008K24Rik	0	0	0	0	0	0	0	0
1700008N11Rik	0	0	0	0	0	0	0	0
1700008O03Rik	5	4	5	4	7	3	4	3
1700008P02Rik	0	0	0	0	0	0	0	0
1700009C05Rik	0	0	0	0	0	0	0	0
1700009J07Rik	24	30	34	23	27	17	29	34
1700009N14Rik	0	0	0	0	0	0	0	0
1700010B08Rik	0	0	0	0	1	0	0	0
1700010B13Rik	2	0	1	0	1	1	1	0
1700010D01Rik	0	0	0	0	0	0	0	0
1700010G06Rik	2	2	0	0	2	1	3	0
1700010H22Rik	0	0	0	0	1	0	0	1
1700010I02Rik	0	0	0	0	0	0	0	0
1700010I14Rik	24	24	34	27	56	38	59	48
1700010J16Rik	0	0	0	0	0	0	0	0
1700010K23Rik	0	0	0	0	0	0	0	0
1700010K24Rik	2	2	0	0	0	1	1	0
1700010L04Rik	0	0	0	0	0	1	1	0
1700010N08Rik	0	0	0	0	0	0	0	0
1700011B04Rik	0	0	0	0	0	0	0	0
1700011C11Rik	0	0	0	0	0	0	0	0
1700011D18Rik	0	1	0	0	0	0	0	0
1700011L03Rik	0	0	0	0	0	1	0	0
1700011L22Rik	1	0	1	1	0	0	3	2
1700011M02Rik	0	0	1	0	1	0	0	0
1700012A03Rik	0	0	0	0	0	0	0	0
1700012B07Rik	0	0	0	0	0	0	0	0
1700012B09Rik	0	2	0	0	0	0	0	0
1700012C08Rik	0	0	0	0	0	0	0	0
1700012C14Rik	0	0	0	0	1	0	0	0
1700012D16Rik	0	0	0	0	0	1	0	0
1700012E03Rik	0	0	0	0	0	0	0	0
1700012I11Rik	0	0	0	0	0	0	1	0
1700012J15Rik	0	0	0	0	0	0	0	0
1700012J22Rik	0	0	0	0	0	0	0	0
1700013A02Rik	0	0	0	0	0	0	0	0
1700013D24Rik	0	0	0	0	0	1	0	0
1700013G24Rik	0	0	0	0	0	0	0	0
1700013H16Rik	0	0	0	0	0	0	0	0
1700013M08Rik	0	0	0	0	0	0	0	0
1700013N06Rik	0	0	0	0	0	0	0	0
1700014B07Rik	1	0	0	0	0	1	0	0
1700014D04Rik	0	1	4	2	1	1	4	0
1700014F14Rik	0	0	0	0	0	0	0	0
1700014L14Rik	0	0	0	0	0	0	0	0
1700015C15Rik	0	1	0	0	0	0	1	0
1700015C17Rik	0	0	0	0	0	0	0	0
1700015G11Rik	0	0	0	0	0	0	0	0
1700015H07Rik	0	0	0	0	0	0	0	0
1700015I17Rik	0	0	0	0	0	0	0	0
1700015O11Rik	2	6	3	1	0	3	1	0
1700016A09Rik	3	0	0	1	1	0	2	0
1700016B01Rik	0	0	0	0	0	0	0	0
1700016B15Rik	0	0	3	0	0	0	1	3
1700016C15Rik	370	386	345	372	213	449	374	275
1700016D08Rik	0	0	0	0	0	0	0	0
1700016F12Rik	0	0	0	0	0	1	0	0
1700016G22Rik	3	0	0	0	0	0	0	2
1700016H03Rik	0	0	0	0	0	0	0	0
1700016H13Rik	0	0	0	0	1	0	0	0
1700016J18Rik	0	0	1	0	0	1	0	1
1700016K05Rik	0	0	0	0	0	0	0	1
1700016K19Rik	2	2	2	1	1	5	9	5
1700016L21Rik	0	0	0	0	0	0	0	0
1700016P03Rik	2	1	1	1	8	3	0	3
1700016P04Rik	0	0	0	0	0	0	0	0
1700017B05Rik	317	281	286	246	1193	776	980	864
1700017G19Rik	0	0	0	0	2	0	0	0
1700017I07Rik	0	0	0	0	0	0	0	0
1700017J07Rik	0	0	0	0	0	0	0	0
1700017L05Rik	0	0	0	0	0	0	0	0
1700017M07Rik	0	0	0	0	0	0	0	0
1700017N19Rik	0	0	0	0	0	0	0	0
1700018A04Rik	0	1	1	0	2	0	0	1
1700018A14Rik	0	0	0	0	1	0	0	0
1700018A23Rik	8	7	2	4	6	4	4	3
1700018B08Rik	0	0	0	0	1	2	0	0
1700018B24Rik	0	0	0	0	0	0	0	0
1700018F24Rik	0	0	0	0	0	0	0	0
1700018G05Rik	0	0	0	1	0	0	0	1
1700018L02Rik	45	24	34	17	8	19	32	20
1700018M17Rik	0	0	0	0	0	0	0	0
1700018P08Rik	0	0	0	0	0	0	0	0
1700019A02Rik	2	2	1	1	5	0	1	5
1700019A23Rik	1	0	0	0	0	0	0	1
1700019C18Rik	0	0	0	0	0	0	0	0
1700019D03Rik	18	20	20	22	19	15	19	17
1700019E08Rik	0	0	0	0	0	0	0	0
1700019F05Rik	0	0	0	0	0	0	0	0
1700019G24Rik	0	0	0	0	0	0	0	0
1700019J19Rik	0	0	0	0	0	1	1	0
1700019L13Rik	0	0	0	0	0	0	2	0
1700019M22Rik	0	0	0	0	0	0	0	0
1700019N19Rik	0	0	0	0	0	0	0	1
1700019P21Rik	0	0	0	0	0	0	0	0
1700020A23Rik	1	0	0	0	1	2	1	5
1700020D12Rik	0	0	0	0	0	0	0	0
1700020D14Rik	0	0	0	0	0	0	0	0
1700020G03Rik	0	0	0	0	1	2	1	0
1700020G17Rik	0	0	1	1	0	0	1	0
1700020L13Rik	2	0	2	4	2	3	2	2
1700020L24Rik	13	11	12	7	29	10	24	16
1700020M21Rik	0	0	0	0	0	0	0	0
1700020N01Rik	2	2	2	7	1	0	3	0
1700020N15Rik	0	0	0	0	0	0	1	0
1700020N18Rik	0	0	0	1	2	0	0	1
1700021A07Rik	1	0	0	0	2	2	2	4
1700021F02Rik	0	0	0	0	0	0	0	0
1700021F07Rik	0	0	0	0	0	0	0	0
1700021F13Rik	0	0	0	0	0	0	0	0
1700021G15Rik	0	0	0	0	0	0	0	0
1700021J08Rik	0	0	2	0	0	1	0	4
1700021L23Rik	0	0	0	0	0	0	0	0
1700021N21Rik	1	1	1	0	0	0	0	1
1700021P04Rik	0	0	0	0	0	0	0	0
1700022A21Rik	0	0	0	0	0	0	0	0
1700022A22Rik	0	0	0	0	0	0	0	0
1700022E09Rik	0	0	0	0	0	0	0	0
1700022H01Rik	0	1	1	0	0	0	0	1
1700022H16Rik	0	0	0	0	0	0	1	0
1700022I11Rik	0	1	0	0	0	0	0	1
1700022N22Rik	70	61	72	47	23	34	37	23
1700023B13Rik	4	1	4	3	27	9	3	4
1700023C21Rik	0	0	0	0	0	0	0	0
1700023F02Rik	0	0	0	0	1	0	0	0
1700023G09Rik	0	0	0	0	0	0	0	0
1700023H06Rik	2	1	2	0	1	2	2	0
1700024B05Rik	0	0	0	0	0	0	1	0
1700024B18Rik	0	0	0	0	0	0	0	0
1700024G13Rik	0	0	0	0	0	0	0	0
1700024I08Rik	0	0	0	0	0	0	0	0
1700024J04Rik	0	0	0	0	0	0	1	2
1700025A08Rik	1	3	6	0	3	2	2	5
1700025B11Rik	0	0	0	0	0	0	0	0
1700025C18Rik	0	0	0	0	0	0	0	0
1700025D23Rik	0	0	0	0	0	0	0	0
1700025F24Rik	0	0	1	0	4	0	3	0
1700025G04Rik	150	147	157	142	466	439	437	590
1700025H01Rik	0	0	0	0	0	0	0	0
1700025J12Rik	0	0	0	0	0	0	0	0
1700025K04Rik	0	0	0	0	0	0	0	0
1700025K24Rik	0	0	0	0	0	0	0	0
1700025L06Rik	0	0	0	0	0	0	0	0
1700025M24Rik	0	0	0	0	0	0	0	0
1700025N21Rik	0	0	0	0	0	0	0	0
1700025N23Rik	4	2	3	2	3	4	6	7
1700025O08Rik	0	0	0	0	0	0	0	0
1700026D11Rik	0	0	0	0	0	0	0	0
1700026F02Rik	1	0	0	0	0	0	0	0
1700026J12Rik	0	0	0	0	0	0	0	0
1700026J14Rik	0	6	0	0	1	1	0	0
1700026N04Rik	4	2	3	0	4	3	3	0
1700027A07Rik	6	3	2	1	0	3	1	5
1700027A15Rik	1	0	1	0	0	1	0	0
1700027F06Rik	0	0	0	0	0	0	0	0
1700027F09Rik	1	0	0	0	0	1	0	1
1700027H10Rik	0	0	0	0	0	0	0	0
1700027I24Rik	0	0	0	0	0	0	0	0
1700027J07Rik	10	3	5	1	11	6	8	9
1700028B04Rik	0	0	0	0	0	0	0	0
1700028D13Rik	0	0	0	0	0	0	0	0
1700028E10Rik	26	35	37	20	35	20	34	18
1700028I16Rik	1	0	1	0	1	2	4	2
1700028J19Rik	345	286	355	332	66	117	146	58
1700028K03Rik	4	6	4	4	4	3	4	2
1700028M03Rik	0	0	0	0	0	0	0	0
1700028N14Rik	1	0	0	1	1	1	0	0
1700028P15Rik	0	0	0	0	0	0	0	0
1700029B22Rik	0	0	0	0	0	0	0	0
1700029B24Rik	0	0	0	0	0	0	0	0
1700029E06Rik	0	0	0	0	0	0	0	0
1700029F12Rik	0	0	0	0	0	0	0	0
1700029H14Rik	1	0	0	0	1	0	0	1
1700029I15Rik	43	39	39	25	40	33	43	61
1700029J03Rik	0	0	0	0	0	0	0	0
1700029J07Rik	253	152	219	163	236	205	313	275
1700029M03Rik	0	0	0	0	0	0	0	0
1700029M20Rik	0	0	0	0	0	0	0	0
1700029N11Rik	0	1	2	1	13	13	7	12
1700030A11Rik	0	0	0	0	2	0	2	2
1700030C10Rik	24	22	12	12	30	27	11	24
1700030C10Rik	24	22	12	12	30	27	11	24
1700030C12Rik	0	0	0	0	0	1	0	0
1700030C14Rik	0	0	0	0	0	0	0	0
1700030E10Rik	0	0	0	0	0	0	0	0
1700030F04Rik	0	0	0	0	0	0	0	0
1700030I03Rik	0	0	0	0	0	0	0	0
1700030J22Rik	32	37	31	51	58	54	63	65
1700030K09Rik	153	116	147	125	244	195	186	208
1700030L20Rik	0	0	0	0	0	0	0	0
1700030L22Rik	0	0	0	0	0	0	0	0
1700030M09Rik	0	0	0	0	0	0	0	0
1700030N03Rik	0	1	0	0	0	0	0	0
1700030N18Rik	0	0	0	0	0	0	0	0
1700030O20Rik	0	0	0	0	0	0	0	0
1700031A10Rik	0	0	0	0	0	0	0	0
1700031F05Rik	0	0	0	0	1	0	0	0
1700031F10Rik	0	0	0	0	0	0	0	0
1700031L13Rik	0	0	0	0	0	0	0	0
1700031M16Rik	0	0	0	0	0	0	0	0
1700031P21Rik	0	0	0	0	0	0	0	0
1700034B16Rik	0	0	0	0	0	0	0	0
1700034E13Rik	0	0	0	0	0	0	0	0
1700034G24Rik	0	0	0	0	0	0	0	0
1700034H15Rik	44	52	34	26	38	60	67	32
1700034J04Rik	0	0	0	0	0	0	0	0
1700034J05Rik	0	0	0	1	1	0	0	0
1700034K08Rik	0	0	0	0	0	0	0	0
1700034P13Rik	30	27	29	18	13	13	13	10
1700036A12Rik	0	0	0	0	3	0	1	1
1700036G14Rik	0	1	0	0	0	1	0	0
1700036O09Rik	0	0	0	0	0	0	0	0
1700037C06Rik	0	0	0	0	0	0	0	0
1700037C18Rik	145	128	171	116	163	143	135	136
1700037F03Rik	1	0	0	0	0	0	0	0
1700037H04Rik	455	451	432	414	504	459	384	384
1700039E22Rik	18	8	8	8	35	24	23	26
1700039I01Rik	0	0	0	0	0	0	0	0
1700039M10Rik	0	0	0	0	0	0	0	0
1700039M15Rik	0	0	0	0	0	0	0	0
1700040D17Rik	4	2	2	3	6	4	2	6
1700040E09Rik	0	0	0	0	0	0	0	0
1700040F15Rik	0	0	0	0	0	0	0	0
1700040F17Rik	0	0	0	0	0	0	0	0
1700040K01Rik	0	0	0	0	0	0	0	0
1700040L08Rik	3	0	0	0	0	0	0	0
1700041B01Rik	0	0	0	0	0	0	0	0
1700041C23Rik	0	0	0	0	0	0	0	0
1700041G16Rik	5	4	10	3	12	4	9	10
1700041I07Rik	0	0	0	0	0	1	0	0
1700041M05Rik	0	0	0	0	0	0	0	0
1700041M19Rik	0	0	0	0	0	0	0	0
1700042D02Rik	0	0	0	0	0	0	0	0
1700042G15Rik	0	0	0	0	0	0	0	0
1700042O05Rik	0	0	0	0	0	0	0	0
1700042O10Rik	2	1	1	0	1	0	0	1
1700044C05Rik	0	0	0	0	0	0	0	0
1700044K03Rik	0	0	0	0	0	0	0	0
1700045H11Rik	0	0	0	0	1	0	0	0
1700045I11Rik	0	0	0	0	0	0	0	0
1700046C09Rik	0	0	0	0	0	0	0	0
1700047A11Rik	0	0	0	1	0	0	0	0
1700047E10Rik	0	0	0	0	0	0	0	0
1700047F07Rik	0	0	0	0	0	0	0	0
1700047G03Rik	0	0	0	0	0	0	0	0
1700047G07Rik	0	0	0	0	0	0	0	0
1700047K16Rik	7	2	3	1	8	1	2	3
1700047L14Rik	0	0	0	0	0	0	0	0
1700047M11Rik	2	1	3	1	1	0	5	2
1700047N06Rik	0	0	0	0	0	0	0	0
1700047O18Rik	0	0	0	0	0	0	0	0
1700048F04Rik	0	0	0	0	0	0	0	0
1700048M11Rik	23	27	15	16	35	12	37	35
1700048O14Rik	0	0	0	0	0	0	0	0
1700048O20Rik	16	5	5	2	21	9	22	17
1700048P04Rik	0	0	0	0	0	0	0	0
1700049E15Rik	1	0	0	0	0	0	0	0
1700049E17Rik1	0	0	0	0	0	0	0	0
1700049E17Rik2	0	0	0	0	0	0	0	0
1700049E22Rik	0	0	0	0	0	0	0	0
1700049L16Rik	0	0	0	0	0	0	0	0
1700051A21Rik	0	0	0	0	0	0	0	0
1700051K13Rik	0	0	0	0	1	1	2	0
1700051O22Rik	0	0	0	0	0	0	0	0
1700052H01Rik	0	1	0	0	1	0	0	0
1700052I22Rik	0	0	0	0	0	0	0	0
1700052K11Rik	72	58	59	45	86	84	95	89
1700054A03Rik	11	6	10	2	3	2	3	3
1700054K02Rik	0	0	0	0	0	0	0	0
1700054K19Rik	0	0	0	0	0	0	0	0
1700054M17Rik	0	0	0	0	1	0	0	1
1700054O05Rik	0	0	0	0	0	0	0	0
1700054O19Rik	0	1	0	0	0	0	0	1
1700055C04Rik	0	0	0	0	0	0	0	0
1700055D18Rik	41	34	32	26	19	15	28	16
1700056E22Rik	8	5	8	3	20	4	10	13
1700056N10Rik	11	11	15	5	12	5	14	13
1700057G04Rik	2	1	0	0	0	1	0	0
1700057H15Rik	0	0	0	0	0	0	0	0
1700057H21Rik	1	2	0	0	0	0	0	0
1700058P15Rik	18	17	12	12	52	26	31	58
1700060C16Rik	0	0	1	1	0	0	0	0
1700060C20Rik	2	1	0	0	0	0	0	1
1700060J05Rik	2	0	5	2	6	1	9	4
1700060O08Rik	0	0	0	0	0	0	0	0
1700061A03Rik	0	2	0	0	2	3	0	1
1700061E17Rik	0	1	2	0	0	0	0	0
1700061E18Rik	0	0	0	0	0	0	2	0
1700061F12Rik	0	0	0	0	0	0	0	2
1700061H18Rik	0	1	0	1	1	1	0	2
1700061I17Rik	0	0	0	0	1	0	1	0
1700061J23Rik	0	0	0	0	0	0	0	0
1700061N14Rik	0	0	0	0	0	0	0	0
1700062C10Rik	0	0	0	0	0	0	0	0
1700063A18Rik	0	0	0	0	0	0	0	0
1700063D05Rik	0	0	0	0	0	0	0	0
1700063H04Rik	1	0	0	0	0	0	0	0
1700063H06Rik	0	0	0	0	0	0	0	0
1700063I16Rik	0	0	0	0	0	0	0	0
1700063J08Rik	0	0	0	1	0	0	1	0
1700063K16Rik	0	0	0	0	0	0	0	0
1700063O14Rik	1	0	0	1	0	0	0	0
1700064H15Rik	0	0	0	0	0	1	3	0
1700064J06Rik	0	0	0	0	0	0	0	0
1700064M15Rik	0	0	0	0	0	0	1	0
1700065D16Rik	2	6	0	0	5	3	1	2
1700065I16Rik	0	0	0	0	0	0	0	0
1700065I16Rik	0	0	0	0	0	0	0	0
1700065J11Rik	0	0	0	0	0	0	0	1
1700065J18Rik	0	0	0	0	0	0	0	0
1700065L07Rik	0	0	0	0	0	0	0	0
1700065O20Rik	1	0	5	0	1	0	0	1
1700066B17Rik	0	0	0	0	0	0	0	0
1700066C05Rik	0	0	0	0	0	0	0	0
1700066J03Rik	1	0	0	1	2	2	0	2
1700066M21Rik	179	165	158	184	183	165	155	215
1700066N21Rik	0	0	0	0	0	0	0	0
1700066O22Rik	2	1	0	0	1	0	1	2
1700067G17Rik	0	1	0	0	0	1	2	1
1700067K01Rik	94	72	77	55	33	40	37	36
1700067P10Rik	0	0	0	0	0	0	0	0
1700069B07Rik	1	2	0	1	0	0	0	0
1700069L16Rik	0	0	0	0	0	0	0	0
1700069P05Rik	0	0	0	0	0	0	0	0
1700071G01Rik	0	0	0	0	0	0	0	1
1700071K01Rik	0	0	0	0	0	0	0	0
1700071M16Rik	11	12	13	13	20	26	29	18
1700072B07Rik	0	0	0	0	0	0	0	0
1700072G22Rik	0	0	0	0	0	0	0	0
1700072O05Rik	0	0	0	0	0	0	0	0
1700073E17Rik	0	3	0	1	15	9	21	25
1700074A21Rik	0	0	0	0	0	0	0	0
1700074H08Rik	0	0	0	0	0	0	0	0
1700080C20Rik	0	0	0	0	0	0	0	0
1700080N15Rik	0	0	0	0	0	0	0	0
1700081B01Rik	0	0	0	0	0	0	0	0
1700081H04Rik	0	0	0	0	0	0	0	0
1700081N11Rik	22	23	19	18	4	7	5	2
1700082M22Rik	3	0	0	1	3	1	0	0
1700083H02Rik	0	0	0	1	0	0	0	0
1700084C06Rik	0	0	0	0	0	0	0	0
1700084D21Rik	0	0	0	0	0	0	0	0
1700084E18Rik	15	14	6	11	13	10	15	24
1700084F23Rik	0	0	0	0	0	0	0	0
1700084J12Rik	0	0	0	0	0	0	0	0
1700084M14Rik	0	0	0	0	0	0	0	0
1700085C21Rik	0	0	0	0	0	0	0	0
1700085D07Rik	0	1	0	0	0	0	0	0
1700086D15Rik	0	1	0	0	0	0	0	0
1700086L19Rik	0	0	0	0	0	0	0	0
1700086O06Rik	61	63	76	60	62	76	97	64
1700086P04Rik	25	13	11	9	8	10	12	7
1700087I21Rik	42	34	37	23	11	15	6	5
1700087M22Rik	0	0	0	0	0	0	0	0
1700088E04Rik	44	41	29	40	48	51	38	58
1700091H14Rik	0	0	0	0	0	0	0	0
1700092C02Rik	0	0	0	0	0	0	0	1
1700092C10Rik	0	0	0	0	0	0	0	0
1700092C17Rik	0	0	0	0	0	0	0	0
1700092E16Rik	0	0	0	0	0	0	0	0
1700092E19Rik	0	0	0	0	0	0	0	0
1700092K14Rik	0	0	0	0	0	0	0	0
1700093J21Rik	3	0	3	5	3	1	3	2
1700093K21Rik	2	4	7	6	4	4	7	3
1700093P08Rik	0	0	0	0	0	0	0	0
1700094J05Rik	0	0	0	0	0	0	0	0
1700094M23Rik	0	2	0	0	0	0	0	0
1700094M24Rik	0	0	0	0	0	0	0	0
1700095A13Rik	0	0	0	0	0	0	0	0
1700095A21Rik	0	0	0	0	0	0	0	0
1700095B10Rik	0	0	0	0	0	0	0	0
1700095J03Rik	1	0	0	0	1	0	0	0
1700095J07Rik	0	0	0	0	0	0	0	0
1700095J12Rik	0	0	0	0	0	0	0	0
1700095K22Rik	0	0	0	0	0	0	0	0
1700096J18Rik	0	0	0	0	0	0	0	0
1700096K18Rik	74	65	85	54	90	55	79	57
1700097M23Rik	0	0	0	0	0	0	0	0
1700097N02Rik	0	0	0	0	0	3	0	2
1700099I09Rik	0	0	0	0	0	0	0	3
1700100I10Rik	0	0	0	0	0	0	0	0
1700100L14Rik	0	0	0	0	0	0	0	0
1700101I11Rik	44	30	45	24	9	14	15	11
1700101I19Rik	0	0	0	0	0	0	0	0
1700101O22Rik	0	0	0	0	0	0	0	0
1700102F20Rik	0	0	0	0	0	0	0	0
1700102H20Rik	10	7	8	3	7	6	3	6
1700102P08Rik	15	10	14	19	39	23	14	26
1700104B16Rik	0	1	2	1	0	1	1	0
1700104L18Rik	0	0	0	0	0	0	0	0
1700105G05Rik	0	0	0	0	0	0	0	0
1700105P06Rik	4	5	3	3	3	5	5	2
1700106O07Rik	0	0	0	0	0	0	0	0
1700108F19Rik	2	1	3	3	2	1	4	6
1700108J01Rik	1	0	0	0	0	0	0	0
1700108N06Rik	0	0	0	0	0	0	0	0
1700108N11Rik	0	2	2	0	1	2	0	1
1700109G14Rik	0	0	0	0	1	3	0	0
1700109G15Rik	0	0	0	0	0	0	0	0
1700109H08Rik	40	25	47	34	59	37	62	53
1700109I08Rik	0	0	0	0	0	0	0	0
1700109K24Rik	7	13	9	8	13	8	13	11
1700110C19Rik	30	17	9	17	34	21	23	21
1700110I01Rik	0	0	0	0	0	0	0	0
1700110I07Rik	0	0	0	0	0	0	0	0
1700110K17Rik	0	1	0	0	3	0	6	0
1700111E14Rik	0	0	0	0	0	0	0	0
1700111N16Rik	0	0	0	0	0	0	0	0
1700112D23Rik	9	5	4	9	3	9	7	5
1700112H15Rik	0	0	0	0	1	0	1	1
1700112J05Rik	0	0	0	2	1	0	0	0
1700112J16Rik	10	12	6	7	5	4	7	3
1700112K13Rik	0	0	0	0	0	0	0	0
1700112L15Rik	0	0	0	0	0	0	0	0
1700112M02Rik	0	0	0	0	0	0	0	0
1700113A16Rik	57	43	51	39	28	31	44	32
1700113B09Rik	20	7	19	15	3	3	4	2
1700113B19Rik	0	0	0	0	0	1	0	0
1700113H08Rik	0	0	0	0	0	0	0	0
1700116B05Rik	0	1	0	0	0	0	0	0
1700116H05Rik	0	0	0	0	0	0	1	0
1700119H24Rik	26	16	22	11	15	18	15	8
1700119I11Rik	0	0	0	0	0	0	0	0
1700120B22Rik	0	0	1	1	0	0	0	0
1700120C14Rik	10	4	12	13	22	12	15	12
1700120C18Rik	0	0	0	0	0	0	0	0
1700120E14Rik	0	0	0	0	0	0	0	0
1700120G07Rik	0	0	0	1	0	0	0	0
1700120G11Rik	0	0	0	0	0	0	0	0
1700120K04Rik	0	0	0	0	0	0	0	0
1700120O09Rik	0	0	0	0	0	0	0	0
1700121C08Rik	2	0	0	0	0	0	0	1
1700121L03Rik	0	0	0	0	0	0	0	0
1700121L16Rik	0	0	0	0	1	0	0	0
1700121N20Rik	0	0	0	0	0	0	0	0
1700122C19Rik	0	0	0	0	0	0	0	0
1700122D07Rik	0	0	0	0	0	0	0	0
1700122E12Rik	2	1	3	0	1	1	2	2
1700122H20Rik	0	0	0	0	0	0	0	1
1700122O11Rik	0	0	0	0	0	0	0	0
1700123J17Rik	2	0	0	0	0	0	0	0
1700123K08Rik	3	0	0	0	0	0	0	0
1700123L14Rik	0	0	0	0	1	0	0	0
1700123M08Rik	24	12	20	12	28	20	38	23
1700123O12Rik	0	0	0	0	0	0	1	0
1700123O20Rik	494	469	447	477	585	546	525	620
1700123O21Rik	0	0	2	0	0	1	0	0
1700124L16Rik	3	0	3	5	1	3	2	5
1700124M09Rik	0	0	0	0	0	0	0	0
1700125G02Rik	0	0	0	0	0	0	0	0
1700125G22Rik	1	0	3	2	0	2	0	0
1700125H03Rik	2	0	2	1	0	0	1	1
1700126A01Rik	0	0	0	0	0	0	0	0
1700126G02Rik	1	6	7	7	2	3	7	2
1700126H18Rik	0	0	0	0	0	0	0	0
1700127F24Rik	0	0	0	0	0	0	0	0
1700128A07Rik	0	0	0	0	0	0	0	0
1700128E19Rik	0	0	0	0	0	0	0	0
1700128F08Rik	0	0	0	0	0	0	0	0
1700128I11Rik	0	0	0	0	0	0	0	0
1700129C05Rik	0	0	0	0	0	0	0	0
1700129L04Rik	0	0	0	0	1	0	0	0
1810006J02Rik	5	5	2	2	10	11	6	4
1810007C17Rik	0	0	0	0	0	0	0	0
1810007D17Rik	0	0	0	0	0	0	0	0
1810008B01Rik	0	0	1	0	0	1	0	0
1810008I18Rik	1	3	1	0	2	0	1	3
1810009A15Rik	6	3	2	4	5	3	7	9
1810009J06Rik	0	0	0	0	0	0	0	0
1810010H24Rik	46	34	27	23	61	37	60	41
1810010K12Rik	0	0	0	0	0	0	0	0
1810012K08Rik	31	27	32	21	44	43	39	45
1810012K16Rik	12	9	9	5	4	4	15	2
1810013D15Rik	1	0	1	0	0	0	2	0
1810013L24Rik	1039	991	908	878	1283	1141	1055	1250
1810014B01Rik	151	145	152	117	106	79	97	87
1810014B01Rik	151	145	152	117	106	79	97	87
1810014P07Rik	0	0	0	0	0	0	1	1
1810017P11Rik	197	171	109	137	81	191	104	101
1810018F18Rik	0	0	0	0	0	0	0	0
1810018F18Rik	0	0	0	0	0	0	0	0
1810019D21Rik	946	762	855	652	340	350	426	258
1810019N24Rik	0	0	3	1	3	1	2	2
1810020O05Rik	5	1	9	2	3	8	9	4
1810021B22Rik	74	57	60	40	40	41	51	46
1810024B03Rik	46	36	41	26	24	39	40	30
1810028F09Rik	0	0	0	0	0	0	0	2
1810030O07Rik	470	447	489	444	818	696	744	818
1810034E14Rik	222	193	208	171	106	87	137	102
1810035K13Rik	0	0	0	0	0	0	0	0
1810037I17Rik	668	627	672	519	862	773	743	816
1810041H14Rik	21	15	12	10	9	8	9	10
1810044D09Rik	81	61	71	63	33	35	50	23
1810044K17Rik	2	0	0	1	2	1	0	0
1810049I09Rik	0	0	0	0	0	0	0	0
1810049J17Rik	0	0	0	0	0	0	0	0
1810053B23Rik	0	0	0	0	0	0	0	1
1810055G02Rik	143	114	121	106	322	222	226	305
1810058I24Rik	644	630	641	528	691	743	692	821
1810058N15Rik	1	2	7	5	8	2	5	3
1810059C17Rik	9	4	4	5	3	1	4	4
1810059H22Rik	225	201	221	185	117	163	184	70
1810062G17Rik	5	7	14	9	19	14	15	6
1810062O18Rik	13	16	8	7	19	12	16	22
1810063I02Rik	1	5	4	6	0	2	2	3
1810064F22Rik	22	12	22	22	32	28	43	34
1810065E05Rik	0	0	0	0	0	0	0	0
1810073O08Rik	5	6	4	6	16	14	11	15
2010001A14Rik	117	101	112	97	73	60	85	70
2010001K21Rik	1	2	1	5	1	0	1	0
2010001M07Rik	0	0	0	1	0	0	0	0
2010003K11Rik	27	39	44	29	14	17	25	5
2010007H06Rik	46	35	54	41	84	59	101	103
2010008C14Rik	4	5	5	1	32	20	6	18
2010009K17Rik	0	1	0	0	2	0	1	1
2010010A06Rik	0	0	0	0	0	0	0	1
2010013B24Rik	0	1	1	0	1	1	5	3
2010016I18Rik	27	13	22	15	78	80	94	130
2010103J01Rik	0	0	0	2	0	1	0	0
2010106C02Rik	0	0	0	0	0	0	0	0
2010106E10Rik	0	0	0	0	0	0	0	0
2010106G04Rik	1	0	2	1	1	1	0	0
2010109A12Rik	6	5	7	8	3	7	3	2
2010109P13Rik	0	0	0	0	0	0	0	0
2010110E17Rik	0	1	0	0	2	4	0	1
2010110G14Rik	0	0	0	0	0	0	0	0
2010110K18Rik	6	3	2	4	7	3	7	3
2010203P06Rik	8	11	8	5	0	0	0	1
2010204K13Rik	65	102	88	68	47	50	73	45
2010308F09Rik	6	1	2	3	4	1	4	2
2010309G21Rik	0	1	0	1	0	0	2	0
2010310C07Rik	2	0	0	0	2	1	1	2
2010315B03Rik	423	383	465	357	409	445	507	463
2010320M18Rik	254	206	233	178	179	166	174	187
2010320O07Rik	0	1	0	0	2	1	1	1
2200002A13Rik	0	0	0	0	0	0	1	0
2200002D01Rik	94	76	100	54	289	317	312	270
2200002J24Rik	6	3	6	2	0	0	2	0
2200007N16Rik	0	0	0	0	0	1	0	0
2210009P08Rik	0	0	0	0	0	0	0	0
2210010C04Rik	0	0	0	0	0	0	0	0
2210011K15Rik	0	0	0	0	0	0	1	0
2210016F16Rik	910	859	975	787	964	817	805	726
2210016L21Rik	960	930	849	833	1087	915	1063	900
2210017I01Rik	0	0	0	0	0	0	0	0
2210020O09Rik	0	0	1	1	0	0	0	0
2210022D18Rik	0	1	2	0	1	1	2	2
2210039B01Rik	25	13	39	13	21	13	40	18
2210404E10Rik	10	0	1	3	6	3	3	9
2210406H18Rik	1	2	2	1	10	11	7	28
2210406O10Rik	24	29	15	11	10	4	8	13
2210408F21Rik	280	153	198	251	68	109	100	87
2210408I21Rik	102	73	93	77	94	78	102	104
2210409D07Rik	0	0	0	0	0	2	0	0
2210409E12Rik	1	0	6	1	1	0	1	0
2210411M09Rik	0	4	0	4	5	1	1	0
2210412B16Rik	4	1	1	0	5	6	9	9
2210414B05Rik	0	0	0	0	2	1	1	0
2210414F02Rik	0	0	0	0	0	0	0	0
2210417A02Rik	0	0	0	0	0	2	2	0
2210418O10Rik	5	11	3	7	16	7	5	7
2210420H20Rik	0	0	0	0	0	0	0	0
2300002M23Rik	0	1	1	0	0	0	0	2
2300003K06Rik	0	0	0	0	0	0	0	0
2300009A05Rik	55	54	76	52	36	47	51	47
2310001H17Rik	250	159	191	161	245	304	309	253
2310001K20Rik	0	0	0	0	0	0	0	0
2310001K24Rik	1	1	3	1	1	2	1	0
2310002D06Rik	0	0	0	0	0	0	0	0
2310002F09Rik	1	2	2	1	12	0	7	13
2310002L09Rik	0	0	0	0	0	0	0	0
2310003L06Rik	0	0	0	0	0	0	0	0
2310003N18Rik	0	0	0	0	0	0	0	0
2310005A03Rik	0	0	0	0	0	0	0	0
2310005E17Rik	1	1	0	0	3	0	1	3
2310008N11Rik	1	3	2	3	0	1	9	2
2310009B15Rik	70	76	57	41	163	79	79	91
2310010J17Rik	82	71	73	56	42	45	35	39
2310011J03Rik	501	508	467	425	837	657	565	701
2310014F06Rik	55	68	77	49	97	110	93	83
2310015A10Rik	144	143	131	113	273	235	258	206
2310015A16Rik	20	13	18	16	4	5	8	3
2310015D24Rik	2	0	0	0	0	0	0	0
2310015K22Rik	0	0	0	0	0	0	0	0
2310016D03Rik	0	0	0	0	0	0	0	0
2310016D23Rik	0	0	0	0	1	0	0	2
2310016G11Rik	20	11	18	5	1	3	10	3
2310020H05Rik	0	0	0	0	0	0	0	0
2310022A10Rik	238	226	218	204	522	361	339	484
2310022B05Rik	841	803	742	812	2269	1355	1521	2066
2310026I22Rik	0	0	0	0	0	0	0	0
2310026L22Rik	14	8	18	13	13	17	19	14
2310030A07Rik	0	1	0	0	0	0	1	0
2310030G06Rik	824	723	905	618	413	443	619	403
2310033P09Rik	112	131	98	100	183	126	167	197
2310034C09Rik	0	0	0	0	0	0	0	0
2310034G01Rik	24	22	16	17	16	17	19	19
2310034O05Rik	1	1	0	0	1	0	0	0
2310039H08Rik	488	377	488	307	363	269	270	198
2310039L15Rik	1	0	0	0	0	0	0	0
2310040G07Rik	0	0	0	0	0	0	0	0
2310040G24Rik	14	7	5	7	31	25	28	26
2310043L19Rik	14	5	10	5	0	0	0	2
2310043M15Rik	9	6	14	4	89	55	60	93
2310043O21Rik	1	0	0	1	0	0	0	0
2310043P16Rik	17	9	7	5	27	25	41	30
2310044K18Rik	0	4	0	0	2	1	0	0
2310046K23Rik	0	0	0	0	0	0	0	0
2310047D07Rik	1	0	0	1	0	1	2	2
2310050C09Rik	0	0	0	0	0	0	0	0
2310057J18Rik	0	0	0	0	0	0	0	0
2310057M21Rik	126	97	129	139	177	163	157	223
2310057N15Rik	0	0	0	0	0	0	0	0
2310058D17Rik	75	48	56	65	87	90	86	97
2310061I04Rik	1089	1089	1213	1041	610	657	848	595
2310061N02Rik	0	0	0	0	0	0	0	0
2310065F04Rik	0	0	0	0	0	0	0	0
2310067P03Rik	0	0	0	0	0	0	0	0
2310068J16Rik	6	4	6	1	4	5	4	1
2310069B03Rik	0	0	0	0	3	3	8	11
2310074N15Rik	1	2	4	3	6	2	0	1
2310075C17Rik	0	0	0	0	0	0	0	0
2310079G19Rik	0	0	0	0	0	0	0	0
2310081O03Rik	0	0	0	0	0	0	0	0
2400006E01Rik	0	0	0	0	1	0	0	1
2410002F23Rik	620	600	613	449	1166	894	1078	1058
2410003I16Rik	1	2	2	4	3	3	2	2
2410003L11Rik	94	51	91	46	12	17	20	5
2410004B18Rik	238	226	207	234	430	342	286	399
2410004I01Rik	2	0	2	0	0	2	0	4
2410004P03Rik	3	1	0	0	17	5	12	10
2410006H16Rik	154	119	154	91	534	347	384	428
2410012E07Rik	0	0	0	0	0	0	0	0
2410017I17Rik	0	0	0	0	0	0	0	0
2410018L13Rik	0	0	0	1	0	2	3	4
2410021H03Rik	0	0	0	1	0	2	0	0
2410022M11Rik	102	76	119	53	133	81	93	54
2410024N13Rik	0	0	0	0	0	0	0	0
2410039M03Rik	0	0	0	0	0	0	0	0
2410080I02Rik	9	5	5	2	5	5	4	3
2410124H12Rik	0	0	0	0	0	0	0	0
2410137M14Rik	1	0	1	0	0	0	0	0
2410152P15Rik	0	0	0	0	0	0	0	0
2500002B13Rik	190	159	163	153	54	76	84	78
2500004C02Rik	149	118	98	121	139	137	159	195
2510002D24Rik	200	197	225	193	183	198	215	199
2510009E07Rik	627	451	547	494	964	698	825	979
2510016D11Rik	52	69	61	58	85	96	95	78
2510017J16Rik	12	12	10	14	17	16	22	18
2510039O18Rik	1152	1134	1156	1037	2434	1587	1562	1769
2510046G10Rik	11	12	10	10	8	5	3	3
2600002D14Rik	2	0	0	0	1	0	0	0
2600006K01Rik	1	0	1	0	3	2	4	6
2600014E21Rik	3	4	3	2	12	10	5	17
2610001A08Rik	0	0	0	0	0	0	1	0
2610005L07Rik	110	104	129	120	191	112	179	150
2610005L07Rik	110	104	129	120	191	112	179	150
2610008E11Rik	327	239	277	245	421	416	475	508
2610011E03Rik	0	0	1	1	3	0	0	0
2610012C04Rik	0	0	0	1	0	0	0	4
2610016A17Rik	20	6	20	11	19	16	33	26
2610017A05Rik	13	8	12	6	5	11	11	3
2610020C07Rik	13	12	24	15	22	24	31	46
2610021A01Rik	156	131	130	140	211	181	224	228
2610024D14Rik	0	0	0	0	0	1	0	0
2610027F03Rik	0	0	0	0	0	0	0	0
2610027K06Rik	65	79	52	54	86	56	59	70
2610028D06Rik	2	6	6	5	8	2	7	10
2610028E06Rik	0	0	0	0	2	5	5	7
2610028H24Rik	5	3	3	4	3	2	4	2
2610034O05Rik	0	0	0	0	0	0	0	0
2610035D17Rik	308	159	259	205	252	141	264	235
2610035F20Rik	0	0	0	0	0	1	0	0
2610037D02Rik	24	9	23	27	16	8	15	13
2610042L04Rik	0	0	0	0	1	1	1	0
2610044O15Rik8	189	167	204	164	249	248	222	265
2610105M22Rik	0	0	0	0	0	0	0	0
2610203C22Rik	31	36	55	21	20	21	32	32
2610204G07Rik	0	1	0	1	1	0	0	2
2610206C17Rik	1	0	2	0	2	1	0	7
2610300A13Rik	0	0	0	0	0	0	0	0
2610300M13Rik	0	0	0	0	0	0	0	1
2610303G11Rik	0	0	0	0	0	0	0	0
2610306M01Rik	110	121	102	102	101	99	104	97
2610306O10Rik	5	9	8	10	14	12	11	10
2610307P16Rik	63	29	31	60	61	58	66	89
2610316D01Rik	0	0	0	0	0	0	0	0
2610318M16Rik	20	16	11	10	3	9	11	2
2610318N02Rik	0	5	4	4	22	25	35	23
2610507I01Rik	504	422	466	419	616	549	627	703
2610509F24Rik	0	0	0	0	0	0	0	0
2610528A11Rik	8	2	0	0	4	2	2	5
2610528J11Rik	858	740	845	622	357	355	483	254
2700029L08Rik	4	2	0	1	2	4	5	10
2700033N17Rik	30	15	19	14	30	24	32	40
2700038G22Rik	42	27	25	39	52	79	50	80
2700046A07Rik	5	0	6	0	8	6	1	10
2700046G09Rik	66	56	68	53	36	44	69	55
2700049A03Rik	156	120	141	117	242	211	228	243
2700052C19Rik	0	0	0	1	4	2	4	11
2700054A10Rik	14	9	9	11	19	16	14	21
2700062C07Rik	213	165	208	134	239	205	235	206
2700068H02Rik	1	1	3	1	2	3	8	5
2700069I18Rik	0	0	0	0	0	0	0	0
2700078F05Rik	0	0	1	0	1	0	0	1
2700080J24Rik	0	2	0	1	2	0	1	1
2700089I24Rik	1	0	0	1	0	1	0	0
2700097O09Rik	215	249	223	221	189	164	240	236
2700099C18Rik	9	13	15	12	23	38	51	37
2700099C18Rik	9	13	15	12	23	38	51	37
2810001A02Rik	171	153	154	116	297	185	206	244
2810001G20Rik	127	105	116	84	150	162	105	140
2810002D19Rik	126	89	100	101	96	115	102	169
2810004N23Rik	558	536	534	516	511	514	583	605
2810013P06Rik	433	322	406	308	375	361	502	408
2810021J22Rik	202	154	185	151	170	143	215	181
2810025M15Rik	206	222	192	177	223	219	220	249
2810029C07Rik	222	171	200	139	126	155	227	112
2810030D12Rik	42	40	39	32	18	20	22	9
2810032G03Rik	3	6	6	3	13	3	8	14
2810039B14Rik	178	183	134	138	126	133	150	198
2810047C21Rik1	0	0	0	0	0	0	0	0
2810049E08Rik	1	0	0	1	1	2	0	0
2810402E24Rik	158	139	139	135	120	143	167	162
2810403D21Rik	41	39	55	36	37	40	45	45
2810403G07Rik	1	0	1	1	1	0	6	3
2810404F17Rik	0	0	0	0	0	0	0	0
2810404M03Rik	0	0	0	0	0	0	0	0
2810405F15Rik	2	0	5	1	5	5	0	5
2810405F17Rik	37	30	35	27	50	51	49	51
2810407A14Rik	5	4	3	3	13	6	8	11
2810408A11Rik	26	26	25	19	89	53	84	95
2810408I11Rik	6	6	8	3	5	0	2	3
2810414N06Rik	72	44	62	68	47	32	50	31
2810428J06Rik	7	0	7	4	5	4	2	7
2810429I04Rik	15	18	21	19	34	49	37	43
2810430I11Rik	2	1	1	2	25	15	14	22
2810432F15Rik	0	1	0	0	0	0	0	0
2810433D01Rik	14	14	18	20	41	31	37	52
2810442N19Rik	0	1	3	1	0	0	1	3
2810454H06Rik	22	9	24	15	13	5	20	14
2810455O05Rik	13	12	11	12	18	16	26	14
2810457G06Rik	0	0	0	0	0	0	0	0
2810459M11Rik	14	8	13	5	22	15	8	5
2810471M01Rik	0	1	0	0	0	0	0	0
2900002M20Rik	0	0	0	0	0	0	0	0
2900005J15Rik	91	78	100	61	144	87	132	86
2900009J06Rik	5	3	1	5	0	0	0	0
2900018N21Rik	0	1	0	0	2	1	2	4
2900022M07Rik	0	0	0	0	0	0	0	1
2900024D18Rik	0	0	0	0	0	0	0	0
2900026A02Rik	838	745	895	684	1301	828	1059	1114
2900027M19Rik	0	0	0	0	0	0	0	0
2900035J10Rik	0	0	0	0	0	0	0	0
2900037B21Rik	0	0	0	0	0	0	0	0
2900040C04Rik	0	0	0	0	0	0	0	0
2900041M22Rik	3	1	8	1	4	7	9	8
2900042G08Rik	0	0	0	0	0	0	0	0
2900042K21Rik	0	0	0	0	0	1	0	0
2900045O20Rik	3	0	0	0	0	1	2	3
2900052L18Rik	280	176	275	151	277	188	278	181
2900052N01Rik	0	1	1	0	1	0	0	0
2900057B20Rik	0	0	0	0	0	0	0	1
2900060B14Rik	0	0	0	0	0	0	1	0
2900060N12Rik	6	3	5	2	16	7	15	19
2900064F13Rik	0	0	0	0	0	1	1	0
2900064K03Rik	0	0	0	0	0	0	0	0
2900069G24Rik	0	0	0	0	0	0	0	0
2900072N19Rik	1	3	2	7	0	2	1	0
2900076A07Rik	113	100	98	87	147	144	190	205
2900076G11Rik	4	2	2	0	0	0	2	1
2900078I11Rik	0	0	1	3	0	0	1	3
2900079G21Rik	0	0	0	0	0	0	0	0
2900089D17Rik	39	32	17	41	56	56	57	77
2900092C05Rik	1	0	0	0	0	0	1	0
2900092N22Rik	0	0	0	0	0	0	0	0
2900092O11Rik	0	1	0	0	0	1	0	1
2900093K20Rik	60	40	37	33	49	32	35	52
3000002C10Rik	55	58	72	51	110	89	100	109
3010001F23Rik	7	6	4	4	14	12	14	14
3010003L21Rik	12	10	10	2	39	22	21	26
3100003L05Rik	0	0	2	0	0	1	0	1
3110004A20Rik	0	0	0	0	0	0	0	0
3110006O06Rik	2	0	1	0	0	0	0	2
3110009E18Rik	20	27	26	21	20	27	30	31
3110009F21Rik	0	0	0	0	0	0	2	0
3110009M11Rik	0	1	0	0	0	1	1	0
3110015C05Rik	0	0	0	0	0	0	0	0
3110018I06Rik	0	0	0	0	0	0	0	0
3110021N24Rik	6	3	6	4	4	5	3	0
3110031N09Rik	0	0	0	0	0	0	0	0
3110039M20Rik	0	0	0	0	0	0	0	0
3110040M04Rik	0	0	0	0	0	0	0	0
3110040N11Rik	222	242	291	198	234	247	242	230
3110043J17Rik	0	0	0	0	0	0	0	0
3110045C21Rik	130	99	155	101	13	37	51	32
3110053B16Rik	1	3	2	1	6	3	2	2
3110056K07Rik	224	179	158	179	240	219	199	280
3110062G12Rik	0	0	0	0	0	0	0	0
3110067C02Rik	12	8	5	4	7	8	12	13
3110070M22Rik	7	8	7	9	11	9	9	6
3110080E11Rik	0	0	0	0	0	0	0	0
3110080O07Rik	0	0	0	0	0	0	0	0
3110082I17Rik	52	63	85	46	222	142	150	196
3110082J24Rik	0	0	0	0	0	0	0	0
3110083C13Rik	44	27	20	27	21	19	26	13
3110099E03Rik	114	69	79	65	83	60	61	107
3200001D21Rik	1	0	1	0	0	0	1	0
3222401L13Rik	28	14	22	18	28	21	36	30
3300002A11Rik	0	0	0	0	0	0	0	0
3300002I08Rik	6	6	6	7	13	7	6	8
3300002P13Rik	0	0	0	0	0	0	1	3
3300005D01Rik	14	9	21	12	22	10	8	6
3425401B19Rik	0	0	0	0	2	0	2	5
3632454L22Rik	0	1	1	0	2	1	5	5
3732407C23Rik	0	0	0	0	0	0	0	0
3830403N18Rik	0	1	0	0	3	5	2	9
3830406C13Rik	432	413	398	378	426	460	459	459
3830408C21Rik	65	21	29	24	58	41	73	51
3830422I06Rik	0	0	0	0	0	0	0	0
3830432H09Rik	0	3	2	3	3	7	2	2
3930402G23Rik	1	1	2	2	4	1	2	2
4631405J19Rik	7	14	16	18	8	7	9	19
4631422I05Rik	0	1	0	0	0	0	0	0
4632404H12Rik	352	263	309	280	246	284	368	308
4632404M16Rik	3	0	0	3	0	2	3	2
4632411P08Rik	10	4	11	10	6	6	6	5
4632415L05Rik	0	0	0	0	0	0	0	0
4632418H02Rik	1	1	0	2	1	1	1	3
4632427E13Rik	27	17	43	25	33	10	34	63
4632428C04Rik	69	69	90	55	78	45	63	66
4632432E15Rik	2	0	0	0	0	0	1	0
4632433K11Rik	0	0	0	0	0	0	0	0
4633401B06Rik	0	0	4	2	1	0	2	0
4731419I09Rik	3	4	3	4	2	4	4	14
4732414G09Rik	1	5	0	1	0	3	4	3
4732416N19Rik	8	14	15	9	10	12	23	16
4732419C18Rik	1	0	1	0	0	0	0	0
4732440D04Rik	327	263	268	280	168	161	208	191
4732463B04Rik	84	93	81	55	40	50	61	27
4732465J04Rik	242	118	164	173	30	49	82	19
4732471J01Rik	83	62	67	41	37	36	85	42
4732487G21Rik	36	26	47	23	45	41	45	54
4732490B19Rik	0	2	2	0	2	1	3	5
4732491K20Rik	63	44	54	33	41	72	84	30
4732496C06Rik	37	35	47	33	63	40	52	52
4831440D22Rik	0	0	0	0	0	0	1	0
4833403J16Rik	4	2	2	4	3	6	7	6
4833404L02Rik	1	0	0	0	0	0	0	0
4833405L11Rik	0	0	0	0	0	0	0	0
4833407H14Rik	1	0	1	2	3	1	5	8
4833408A19Rik	41	42	49	32	26	15	34	35
4833411C07Rik	10	14	18	10	15	26	31	39
4833412C05Rik	1	0	0	1	1	0	3	2
4833412C15Rik	0	0	0	0	0	0	0	0
4833412K13Rik	9	5	10	5	6	6	17	12
4833413E03Rik	3	1	1	0	6	1	6	3
4833413G10Rik	118	84	106	80	65	49	84	62
4833415N18Rik	0	5	2	3	2	2	3	2
4833417C18Rik	0	2	3	0	8	5	1	3
4833418N02Rik	116	88	80	84	80	65	120	78
4833418N17Rik	0	0	0	0	0	0	0	0
4833419F23Rik	5	3	2	1	1	14	16	9
4833419O12Rik	0	0	0	0	0	0	0	0
4833420G17Rik	614	510	584	469	806	709	880	943
4833421G17Rik	0	0	2	0	0	0	0	0
4833421K07Rik	0	0	0	0	0	0	0	0
4833422C13Rik	13	15	23	19	35	32	45	27
4833422M21Rik	2	0	1	2	5	1	2	4
4833427F10Rik	0	0	0	0	0	0	0	0
4833428L15Rik	0	3	1	2	0	1	1	0
4833438C02Rik	101	109	113	78	157	158	135	126
4833439L19Rik	11167	10476	11652	10618	3670	4271	5961	3417
4833445I07Rik	23	23	21	23	33	45	23	36
4921501I09Rik	0	1	0	0	0	0	0	2
4921504A21Rik	21	11	17	7	9	9	19	11
4921504E06Rik	1	1	0	0	0	0	0	0
4921507G05Rik	3	2	4	3	2	2	4	1
4921507P07Rik	16	13	20	11	27	35	30	21
4921508D12Rik	0	0	0	0	0	0	0	0
4921508M14Rik	0	0	0	0	0	0	0	0
4921509A06Rik	0	0	0	0	0	0	0	0
4921509C19Rik	0	0	0	0	0	0	0	2
4921509O07Rik	0	0	0	0	0	1	0	0
4921509O09Rik	0	0	0	0	0	0	0	0
4921511C10Rik	0	0	0	0	1	0	0	3
4921511C20Rik	0	0	0	0	0	0	0	0
4921511E07Rik	0	0	0	0	0	0	0	0
4921511I17Rik	1	0	0	0	0	0	0	0
4921513H07Rik	0	0	0	0	0	0	0	0
4921513I03Rik	0	0	0	2	0	0	0	0
4921513I08Rik	0	0	0	0	0	0	0	0
4921514A10Rik	8	11	9	9	16	22	18	24
4921515E04Rik	0	0	0	0	0	0	0	0
4921515G04Rik	0	6	1	1	5	7	4	3
4921515L22Rik	0	0	0	0	0	1	1	4
4921516A02Rik	0	0	0	0	0	1	0	0
4921517D16Rik	0	0	0	0	0	0	0	0
4921517D22Rik	0	0	0	0	0	0	0	0
4921518K17Rik	0	0	0	0	0	0	0	0
4921520N01Rik	0	0	0	0	0	0	0	0
4921521D15Rik	0	0	0	0	0	0	0	0
4921522A10Rik	0	0	0	0	0	0	0	0
4921522P10Rik	0	0	1	1	0	1	1	3
4921523L03Rik	0	0	0	0	1	1	0	2
4921524J17Rik	203	191	174	193	191	237	173	232
4921524L21Rik	0	1	0	0	0	0	0	0
4921525O09Rik	0	0	0	0	0	0	0	2
4921527H02Rik	0	0	0	0	0	0	0	0
4921528I07Rik	0	0	0	0	1	2	0	1
4921529L05Rik	0	0	0	0	3	0	0	0
4921531C22Rik	71	73	58	50	95	79	93	80
4921531P14Rik	0	0	0	0	0	0	0	0
4921533I20Rik	0	0	0	0	0	0	0	0
4921534A09Rik	7	0	7	9	4	5	6	6
4921534H16Rik	0	0	2	0	0	0	0	1
4921536K21Rik	28	16	24	18	26	29	21	23
4921539E11Rik	0	0	0	1	0	0	0	0
4921539H07Rik	10	23	21	22	2	7	7	7
4922502N22Rik	0	0	0	0	0	0	0	0
4930401A07Rik	0	0	0	0	0	0	0	0
4930401C15Rik	0	0	0	0	0	0	0	0
4930401G09Rik	1	0	0	0	1	0	0	0
4930401O10Rik	0	0	0	0	0	0	0	0
4930401O12Rik	0	0	0	0	0	0	0	0
4930402C01Rik	0	0	0	0	0	0	0	0
4930402D18Rik	0	0	0	0	0	0	0	0
4930402F06Rik	0	0	0	0	0	0	0	0
4930402F11Rik	0	0	0	0	0	0	0	0
4930402H05Rik	0	0	1	0	0	0	0	1
4930402K13Rik	0	0	0	0	0	0	0	0
4930403D09Rik	0	0	0	0	0	1	0	0
4930403O18Rik	0	0	0	0	0	0	0	0
4930403P22Rik	4	2	1	0	2	6	1	3
4930404A05Rik	0	0	0	0	0	0	0	0
4930404A12Rik	0	0	0	0	0	0	0	0
4930404H11Rik	7	7	4	0	0	1	1	0
4930404H24Rik	1	0	0	0	0	0	0	2
4930404I05Rik	18	26	28	28	74	53	48	86
4930404I20Rik	0	0	0	0	0	0	0	0
4930404K13Rik	0	0	0	0	0	0	0	0
4930404O17Rik	0	0	0	0	0	0	0	0
4930405A10Rik	0	0	0	0	0	0	0	0
4930405A21Rik	19	9	27	4	14	8	17	15
4930405D01Rik	0	0	0	0	0	0	0	0
4930405D11Rik	0	1	0	0	0	0	0	1
4930405G09Rik	0	0	1	0	0	0	1	0
4930405H06Rik	0	0	0	0	0	0	0	0
4930405J17Rik	11	7	8	8	0	0	3	0
4930405L22Rik	0	0	0	0	0	0	0	0
4930405N21Rik	0	0	0	0	2	1	1	0
4930405O22Rik	1	1	0	0	0	3	0	1
4930406D18Rik	0	0	0	0	0	1	0	0
4930407G08Rik	6	2	9	1	5	5	1	5
4930407I10Rik	0	0	0	0	0	0	0	0
4930407I19Rik	0	0	0	0	0	0	0	0
4930408K08Rik	0	0	0	0	0	0	0	0
4930408O17Rik	1	0	1	1	0	0	0	0
4930412B13Rik	0	1	0	0	0	0	0	0
4930412C18Rik	92	80	86	79	55	60	73	38
4930412E21Rik	0	0	0	0	0	0	0	0
4930412F09Rik	0	0	0	0	0	0	0	0
4930412F12Rik	9	6	12	6	17	5	13	12
4930412M03Rik	18	14	11	11	6	2	12	10
4930412O13Rik	24	25	18	13	43	25	34	36
4930413E15Rik	1	0	0	0	0	0	0	0
4930413F20Rik	0	0	0	0	0	0	0	0
4930413G21Rik	58	45	41	41	88	40	68	69
4930414F18Rik	0	0	0	3	3	0	0	0
4930414N06Rik	0	0	0	0	0	0	0	2
4930415C11Rik	0	0	0	0	0	0	0	0
4930415H17Rik	0	0	0	0	0	0	0	0
4930415L06Rik	0	0	0	0	0	0	0	0
4930415O11Rik	0	0	0	0	0	0	0	0
4930415P13Rik	0	0	0	0	0	0	0	0
4930417H01Rik	2	1	2	4	2	1	4	2
4930417O13Rik	0	2	0	0	3	5	6	10
4930417O22Rik	0	0	0	0	0	0	0	0
4930419G24Rik	0	0	0	0	0	0	0	0
4930420G21Rik	0	0	0	0	0	0	0	0
4930420N18Rik	3	0	6	0	1	1	7	1
4930421C12Rik	0	0	0	0	1	0	0	0
4930421P07Rik	0	0	0	0	0	0	0	0
4930422C21Rik	0	1	0	0	0	0	0	0
4930422I22Rik	5	2	2	4	4	4	5	7
4930422M22Rik	17	7	13	14	14	14	23	19
4930423C22Rik	0	0	0	1	0	0	0	0
4930423D22Rik	8	10	14	4	3	7	11	5
4930423D24Rik	0	0	0	0	0	0	0	0
4930423M02Rik	0	0	0	0	0	0	0	0
4930425K10Rik	0	0	0	0	0	0	0	0
4930425K24Rik	0	0	0	2	1	3	0	3
4930425L21Rik	0	0	0	0	0	0	0	0
4930425O10Rik	0	0	0	0	0	0	0	0
4930425P05Rik	0	0	0	1	5	1	1	0
4930426D05Rik	418	300	420	363	635	429	586	563
4930426I24Rik	4	9	5	2	12	6	4	5
4930426L09Rik	7	1	1	7	13	13	7	14
4930428D20Rik	0	0	0	0	0	0	0	0
4930428E07Rik	0	0	0	0	0	0	0	0
4930428N03Rik	0	0	0	0	2	0	0	0
4930428O21Rik	0	0	0	0	1	0	1	1
4930429C20Rik	0	0	0	0	0	0	0	0
4930429D17Rik	1	0	1	0	0	0	0	0
4930429F24Rik	21	19	15	14	15	15	9	18
4930429H19Rik	0	0	0	0	0	0	0	2
4930429P21Rik	1	6	3	2	0	0	0	2
4930430E12Rik	2	0	2	1	45	13	18	31
4930430F08Rik	76	65	56	84	75	59	64	74
4930430F21Rik	0	0	0	0	0	0	0	0
4930430O22Rik	0	0	0	0	0	0	0	0
4930431F10Rik	0	0	0	0	2	0	0	0
4930431F12Rik	0	0	0	0	0	1	0	0
4930431L21Rik	0	0	0	0	0	0	0	0
4930431P03Rik	0	0	0	0	0	0	2	0
4930431P19Rik	35	46	35	25	44	28	49	30
4930431P22Rik	0	0	0	0	0	0	0	0
4930432B10Rik	7	0	4	11	6	2	3	3
4930432E11Rik	0	0	0	0	0	0	0	0
4930432H08Rik	0	0	0	0	0	0	0	0
4930432J09Rik	0	0	3	1	0	0	1	1
4930432L08Rik	0	0	0	1	0	0	0	0
4930432M17Rik	0	0	0	0	0	0	0	0
4930432O09Rik	0	0	0	0	0	0	0	0
4930433B08Rik	0	0	0	0	0	0	0	0
4930433E05Rik	0	0	0	0	0	0	0	0
4930433I11Rik	0	0	0	0	0	0	0	0
4930433J02Rik	0	0	0	0	0	0	0	0
4930433N12Rik	0	0	0	0	0	0	0	0
4930434B07Rik	8	7	15	1	0	1	2	0
4930434F21Rik	0	0	0	0	0	1	0	1
4930434J06Rik	0	0	0	0	0	0	0	0
4930434O05Rik	0	0	0	0	0	0	0	0
4930435C17Rik	0	0	0	0	0	0	0	0
4930435F18Rik	0	0	0	0	0	0	0	0
4930435M08Rik	0	0	0	0	0	0	0	0
4930435N07Rik	1	0	1	1	0	0	0	1
4930437M23Rik	0	0	0	0	0	0	0	0
4930438A08Rik	0	0	0	0	2	4	2	2
4930438E09Rik	0	0	0	0	0	0	0	0
4930439A04Rik	0	0	0	0	0	0	1	0
4930439D14Rik	4	1	1	1	4	3	4	1
4930440C22Rik	0	0	0	0	0	0	0	0
4930441H08Rik	0	0	0	0	0	0	0	0
4930441J16Rik	0	0	0	0	0	0	0	0
4930442G10Rik	0	2	1	2	0	0	0	0
4930442G15Rik	5	1	0	1	3	2	1	0
4930442H23Rik	0	0	0	0	0	0	0	0
4930442J19Rik	0	0	0	0	0	0	0	0
4930442L01Rik	20	26	28	13	5	15	19	5
4930442P19Rik	0	0	0	0	0	0	0	0
4930443G03Rik	0	0	0	0	0	0	0	0
4930443O20Rik	0	0	2	1	4	2	0	5
4930444A19Rik	0	0	0	0	0	1	0	0
4930444E06Rik	0	0	0	0	0	0	0	0
4930444F02Rik	1	0	1	1	0	0	1	0
4930444K16Rik	0	0	0	0	0	0	0	0
4930444P10Rik	1	1	2	3	1	8	6	2
4930445B16Rik	0	0	0	0	0	0	0	0
4930445E18Rik	0	0	0	1	1	0	1	1
4930445N06Rik	0	0	0	0	0	0	0	0
4930445N08Rik	0	0	0	0	0	0	0	0
4930445N18Rik	2	2	0	0	1	0	3	0
4930447A16Rik	0	0	0	0	0	0	0	0
4930447C04Rik	0	0	0	0	0	1	0	0
4930447C11Rik	0	0	0	0	0	0	0	0
4930447F04Rik	0	0	0	0	0	0	0	0
4930447F24Rik	0	0	1	0	5	2	1	0
4930447J18Rik	0	2	0	1	0	0	0	0
4930447K03Rik	6	2	4	4	7	8	5	6
4930447M23Rik	1	3	0	0	12	10	9	10
4930447N08Rik	1	0	0	0	0	0	0	0
4930448A20Rik	0	1	1	0	0	1	2	0
4930448C13Rik	0	0	0	0	0	0	0	0
4930448D08Rik	1	6	1	0	7	7	2	9
4930448E22Rik	2	2	4	0	0	2	12	3
4930448F12Rik	0	0	0	0	0	0	0	0
4930448H16Rik	0	1	1	0	2	0	0	0
4930448I06Rik	0	0	0	0	0	0	0	0
4930448I18Rik	0	0	0	0	0	0	0	0
4930448K20Rik	0	0	0	0	0	0	0	0
4930449A18Rik	0	0	0	0	0	0	0	0
4930449C09Rik	0	0	0	0	0	0	0	0
4930449E01Rik	0	0	0	0	0	0	0	0
4930449E18Rik	1	0	0	3	0	0	0	0
4930449I04Rik	0	0	2	0	0	0	0	0
4930449I24Rik	0	0	0	0	0	0	0	0
4930451E10Rik	10	7	6	6	6	10	3	16
4930451I11Rik	2	0	0	0	0	0	3	0
4930452A19Rik	0	0	0	0	0	0	0	0
4930452G13Rik	0	0	0	0	0	0	0	0
4930452L12Rik	0	0	0	0	0	0	0	0
4930452N14Rik	0	0	0	0	0	0	0	0
4930453C13Rik	0	1	0	1	1	0	0	1
4930453H23Rik	0	0	0	0	0	0	0	0
4930453L07Rik	1	0	0	0	1	0	1	0
4930453N24Rik	547	474	493	529	627	676	603	631
4930453O03Rik	0	0	0	0	0	0	0	0
4930455B14Rik	0	0	0	0	0	0	0	0
4930455C13Rik	4	1	0	0	1	0	3	3
4930455G09Rik	18	13	17	14	28	21	16	19
4930455H04Rik	0	0	0	0	0	0	0	0
4930455J16Rik	0	0	0	0	0	0	0	0
4930455M05Rik	0	0	0	0	1	0	1	0
4930456G14Rik	0	0	1	4	0	0	0	0
4930456L15Rik	0	0	0	0	0	0	0	0
4930458A03Rik	0	0	0	0	0	0	0	0
4930458B22Rik	0	0	0	0	1	0	0	0
4930458D05Rik	15	35	23	22	9	9	25	12
4930458K08Rik	0	0	0	0	0	0	0	0
4930459C07Rik	1	0	0	0	1	1	4	1
4930459L07Rik	0	0	0	0	0	0	0	0
4930461C15Rik	1	0	0	0	0	1	0	1
4930461G14Rik	193	116	151	146	16	38	61	23
4930463O16Rik	0	0	0	0	0	0	0	1
4930465I24Rik	0	0	0	0	0	0	0	0
4930465K09Rik	0	0	0	0	0	0	0	0
4930465K10Rik	0	0	0	0	0	0	0	0
4930465M20Rik	0	0	0	0	0	0	0	0
4930466I24Rik	0	0	2	0	0	0	0	0
4930466K18Rik	45	33	45	44	48	40	55	48
4930467D21Rik	0	0	0	0	0	0	0	0
4930467J12Rik	0	0	0	0	0	0	0	0
4930467K11Rik	2	0	3	0	2	0	0	0
4930469B13Rik	0	0	0	0	0	0	0	0
4930469K13Rik	29	39	53	33	11	22	22	8
4930470B04Rik	0	0	0	0	0	0	0	0
4930470G03Rik	1	0	0	0	1	1	2	0
4930470H14Rik	0	0	0	0	0	0	0	0
4930470O06Rik	0	0	0	0	0	0	0	0
4930470P17Rik	0	0	0	0	0	0	0	0
4930471C04Rik	3	2	1	0	0	0	0	0
4930471D02Rik	0	0	0	0	0	0	0	0
4930471E15Rik	0	0	0	0	0	0	0	0
4930471E19Rik	0	2	0	0	1	0	0	0
4930471G03Rik	0	0	0	0	0	0	0	0
4930471G24Rik	0	0	0	0	0	0	0	0
4930471L23Rik	0	0	0	0	0	0	0	0
4930471M09Rik	0	2	0	1	0	0	0	0
4930473A02Rik	12	9	22	14	31	23	22	28
4930473D10Rik	0	0	0	0	0	0	0	0
4930473H19Rik	6	0	2	1	2	0	3	1
4930473O22Rik	0	0	0	0	0	0	0	0
4930474B08Rik	0	0	0	0	0	0	0	0
4930474H06Rik	0	0	0	0	0	0	0	1
4930474H20Rik	0	0	0	0	0	0	0	0
4930474M22Rik	1	1	1	0	8	10	24	14
4930474N05Rik	0	0	0	0	0	0	0	0
4930474N09Rik	0	0	5	0	0	1	0	0
4930477E14Rik	0	0	0	0	0	0	0	0
4930477G07Rik	0	0	0	0	0	0	0	1
4930477N07Rik	0	0	0	0	0	0	0	0
4930477O15Rik	18	10	14	18	3	14	13	8
4930478E11Rik	0	0	0	0	0	0	0	0
4930478K11Rik	0	0	0	0	1	2	1	1
4930478L05Rik	0	0	0	0	0	0	0	0
4930478M09Rik	0	0	0	0	0	0	0	0
4930478M13Rik	0	0	0	0	0	0	0	0
4930478P22Rik	2	0	0	0	0	0	0	0
4930479D17Rik	1	5	1	4	4	8	2	5
4930479H17Rik	0	0	0	0	0	0	0	1
4930480C01Rik	0	0	0	0	0	0	0	0
4930480E11Rik	0	0	0	0	0	0	0	0
4930480G23Rik	0	0	0	0	0	0	0	0
4930480K02Rik	1	1	1	0	4	0	1	10
4930480K15Rik	0	0	0	0	0	0	0	0
4930480M12Rik	0	0	0	0	0	0	0	0
4930481A15Rik	214	209	194	137	128	129	132	94
4930481B07Rik	19	8	14	12	31	20	18	18
4930483J18Rik	0	0	0	0	1	0	0	1
4930483K19Rik	1	2	2	1	5	3	0	3
4930483O08Rik	2	1	0	0	0	1	1	1
4930483P17Rik	0	2	1	1	1	1	0	0
4930484H19Rik	0	0	0	0	2	0	0	0
4930484I04Rik	0	0	0	0	0	0	1	1
4930486F22Rik	2	1	0	0	0	0	0	0
4930486I03Rik	0	0	0	2	0	2	0	0
4930486L24Rik	0	0	0	0	0	0	0	0
4930486N12Rik	0	0	0	0	0	0	0	0
4930487D11Rik	0	0	1	1	0	1	0	0
4930488B22Rik	0	0	0	0	0	0	0	0
4930488L21Rik	0	0	2	0	1	1	1	2
4930488N15Rik	0	2	0	0	1	0	0	0
4930488N24Rik	0	0	0	0	0	0	0	0
4930500A05Rik	0	0	0	0	0	0	0	0
4930500F04Rik	0	0	1	0	0	0	0	0
4930500F10Rik	1	0	0	0	1	0	0	0
4930500H12Rik	0	0	0	0	0	0	0	0
4930500L23Rik	0	0	0	0	0	0	0	0
4930500M09Rik	0	0	0	0	0	2	1	0
4930502A04Rik	0	0	0	0	0	0	0	0
4930502C17Rik	0	0	0	0	0	0	0	0
4930502E09Rik	5	0	2	0	0	0	0	0
4930503B20Rik	0	0	0	0	1	0	3	0
4930503E14Rik	0	0	0	1	0	2	1	0
4930503E24Rik	0	0	0	0	0	0	0	0
4930503F20Rik	0	0	0	0	1	0	0	0
4930503H13Rik	0	1	0	0	0	0	0	0
4930503L19Rik	108	119	110	90	284	222	268	362
4930503O07Rik	0	0	0	0	1	0	0	0
4930504C09Rik	0	0	0	0	0	0	0	0
4930504D19Rik	0	0	0	0	0	0	0	0
4930505A04Rik	4	3	6	1	2	4	11	3
4930505G20Rik	0	0	0	0	0	0	0	0
4930505K13Rik	0	0	0	0	0	0	0	0
4930505K14Rik	0	0	0	0	0	1	0	0
4930505M18Rik	0	0	0	0	0	0	0	0
4930505N22Rik	3	6	7	6	2	6	4	5
4930505O20Rik	0	0	0	0	0	0	0	0
4930506C21Rik	32	25	38	26	20	20	31	20
4930507D05Rik	4	4	1	3	2	0	2	3
4930507D10Rik	0	0	0	0	0	0	0	0
4930509E16Rik	3	9	1	6	2	2	4	4
4930509G22Rik	10	6	15	10	8	16	16	12
4930509H03Rik	0	0	0	0	0	0	0	0
4930509J09Rik	0	0	0	0	0	0	0	0
4930509K18Rik	0	0	0	0	0	0	0	0
4930510E17Rik	0	0	0	0	0	0	0	0
4930511A02Rik	0	0	0	0	0	0	0	0
4930511E03Rik	0	0	0	0	0	0	0	0
4930511J24Rik	0	0	0	0	0	0	0	0
4930511M06Rik	20	22	10	26	39	16	33	46
4930511M18Rik	0	0	0	0	0	0	0	0
4930511O05Rik	0	0	0	0	0	0	0	0
4930512B01Rik	55	43	38	36	28	31	24	18
4930512H18Rik	9	1	5	2	19	12	21	4
4930512J16Rik	0	0	1	0	7	6	10	19
4930512M02Rik	0	0	0	0	0	0	0	0
4930512P04Rik	0	0	0	0	1	0	0	0
4930513D17Rik	2	0	0	0	1	0	1	2
4930513L16Rik	0	0	0	0	0	0	0	0
4930513N10Rik	1	2	3	5	8	5	3	17
4930513N20Rik	0	0	0	1	0	0	0	2
4930513O06Rik	0	0	0	0	0	0	0	0
4930515B02Rik	0	0	0	0	0	0	0	0
4930515G01Rik	11	7	4	7	6	9	7	10
4930515G13Rik	0	0	0	0	0	0	0	0
4930515G16Rik	8	2	5	6	1	0	3	1
4930515L19Rik	0	0	0	0	0	0	0	0
4930516B21Rik	89	77	122	78	119	107	100	120
4930516K23Rik	0	0	0	0	0	0	0	0
4930517E11Rik	0	0	0	0	0	0	0	0
4930517E14Rik	8	8	8	3	5	5	11	5
4930517G19Rik	1	0	1	0	4	2	0	3
4930517G24Rik	0	0	0	0	1	0	1	2
4930517J16Rik	0	0	0	0	0	0	0	0
4930517L18Rik	0	0	0	0	0	0	0	0
4930517M08Rik	1	0	1	0	0	3	0	0
4930517N10Rik	0	0	0	0	0	0	0	0
4930517O19Rik	0	0	0	0	0	0	0	0
4930518C09Rik	0	0	0	0	0	1	0	0
4930518I15Rik	25	20	23	22	39	45	51	56
4930518I17Rik	3	5	2	3	2	0	1	0
4930518J20Rik	1	0	1	0	0	1	0	1
4930518J21Rik	0	0	0	0	0	0	0	0
4930518P08Rik	0	1	3	0	0	0	0	0
4930519A11Rik	0	0	0	0	0	0	0	0
4930519D14Rik	0	0	0	0	0	0	0	0
4930519E07Rik	0	0	0	0	0	0	0	0
4930519F09Rik	1	2	0	3	0	1	5	0
4930519F16Rik	0	0	0	0	0	0	0	0
4930519F24Rik	0	0	0	0	0	0	0	0
4930519G04Rik	0	0	0	0	0	0	1	0
4930519H02Rik	0	0	0	0	0	0	0	0
4930519K11Rik	2	0	1	0	1	1	0	0
4930519L02Rik	0	0	0	0	0	0	0	0
4930519P11Rik	5	6	5	1	8	4	4	2
4930520K02Rik	0	0	0	0	0	0	0	0
4930520M14Rik	0	0	1	1	0	0	0	3
4930520O04Rik	17	19	17	16	56	69	59	93
4930520P13Rik	0	0	0	0	0	0	0	0
4930521E06Rik	0	0	0	0	0	0	0	0
4930521O11Rik	0	0	0	0	0	0	0	0
4930521O17Rik	0	0	0	0	0	0	0	0
4930522H14Rik	0	0	0	0	0	0	0	0
4930522L14Rik	47	42	58	57	66	65	63	70
4930522N08Rik	0	0	0	0	0	0	0	0
4930522O17Rik	0	0	0	0	0	0	0	0
4930523C07Rik	296	150	234	203	426	291	386	446
4930523O13Rik	0	0	0	0	0	0	0	0
4930524B15Rik	0	0	0	0	0	0	0	1
4930524B17Rik	0	0	0	0	0	0	0	0
4930524C18Rik	0	0	0	0	0	0	0	0
4930524O05Rik	0	0	0	1	0	0	0	0
4930524O07Rik	9	5	7	3	4	5	10	6
4930524O08Rik	0	0	0	0	0	0	0	0
4930525C09Rik	0	0	0	0	0	0	0	0
4930525G20Rik	22	14	24	23	16	22	37	17
4930526A20Rik	3	3	2	4	8	9	7	8
4930526F13Rik	0	0	0	0	0	0	0	0
4930526H09Rik	0	0	0	0	0	0	0	0
4930526L06Rik	0	0	0	0	0	0	0	0
4930526M16Rik	1	0	0	0	0	0	0	1
4930527A07Rik	0	0	0	0	0	0	0	0
4930527B05Rik	0	0	0	0	0	0	0	0
4930527E20Rik	0	0	2	0	1	1	0	0
4930527F14Rik	5	3	4	3	2	4	3	0
4930527G23Rik	0	0	0	0	0	0	0	0
4930527J03Rik	0	0	0	0	0	1	0	0
4930528D03Rik	0	0	0	0	0	0	2	0
4930528G23Rik	0	1	1	0	0	0	2	0
4930528H21Rik	0	0	0	0	0	0	0	0
4930528J11Rik	0	0	1	0	0	0	0	0
4930528P14Rik	0	0	1	0	0	0	0	0
4930529C04Rik	0	0	0	0	0	0	0	0
4930529I22Rik	0	0	0	0	0	0	0	0
4930529K09Rik	0	0	0	0	0	0	0	0
4930529N20Rik	0	0	0	0	0	0	0	0
4930532G15Rik	6	2	0	1	3	2	4	2
4930532I03Rik	0	0	0	0	0	0	0	0
4930532M18Rik	0	0	0	0	0	0	0	0
4930533B01Rik	0	0	0	0	0	1	0	2
4930533D04Rik	0	0	1	0	0	1	1	0
4930533I22Rik	13	4	6	10	0	1	1	1
4930533K18Rik	3	0	11	8	25	16	32	34
4930533L02Rik	0	0	0	0	0	0	0	0
4930533N22Rik	0	0	0	0	0	1	0	0
4930533P14Rik	0	0	0	0	0	0	0	0
4930534D22Rik	4	1	2	1	2	6	1	4
4930534H03Rik	0	0	0	0	0	0	0	1
4930534H18Rik	0	2	1	0	0	0	0	0
4930535E02Rik	0	0	0	0	0	0	0	0
4930535F04Rik	0	0	0	0	0	0	0	0
4930535G08Rik	0	0	0	0	0	0	0	0
4930535L15Rik	1	2	0	0	4	0	2	1
4930535O05Rik	0	0	0	0	0	0	0	0
4930537H20Rik	0	0	0	0	1	1	1	3
4930538E20Rik	0	0	0	0	0	0	1	0
4930538L07Rik	0	0	0	0	0	0	0	0
4930539C22Rik	0	0	0	0	0	0	0	0
4930539J05Rik	23	10	17	14	16	14	29	18
4930539M17Rik	0	0	1	0	0	0	0	0
4930540E01Rik	0	0	0	0	0	0	0	0
4930540I17Rik	0	0	0	0	0	0	0	0
4930540M03Rik	0	0	0	0	0	0	0	0
4930540M05Rik	0	2	3	0	2	1	0	1
4930541O19Rik	0	0	0	0	0	0	0	0
4930542C12Rik	0	0	0	0	0	0	0	0
4930542C16Rik	0	0	0	0	0	0	0	0
4930542D17Rik	1	2	3	1	1	1	2	2
4930542M03Rik	0	0	0	0	0	0	1	0
4930543E12Rik	1	0	0	0	0	0	0	0
4930543I03Rik	0	0	0	0	0	0	0	0
4930543I11Rik	0	0	0	0	0	0	0	0
4930543K20Rik	0	0	0	0	0	0	0	0
4930543N07Rik	0	0	0	0	0	0	0	0
4930544D05Rik	4	2	1	1	2	0	4	1
4930544F09Rik	0	0	1	0	2	1	2	1
4930544G11Rik	0	0	0	0	0	0	0	0
4930544I03Rik	0	0	0	1	0	1	2	0
4930544L04Rik	0	0	0	0	0	0	0	0
4930544M13Rik	0	0	0	0	0	0	0	0
4930545E07Rik	0	0	0	0	0	0	0	0
4930545H06Rik	0	0	2	0	0	0	0	0
4930545L08Rik	0	0	0	0	0	0	0	0
4930545L23Rik	0	1	0	1	0	0	0	2
4930546C10Rik	0	0	0	0	0	0	0	0
4930546K05Rik	14	0	5	2	5	5	6	2
4930547E08Rik	9	4	5	6	5	4	0	4
4930547E14Rik	0	0	0	0	0	0	0	0
4930547H16Rik	0	0	0	0	0	0	0	0
4930547M16Rik	17	11	18	9	3	7	17	8
4930548G14Rik	0	0	0	0	0	0	0	0
4930548J01Rik	0	0	0	0	0	0	0	0
4930548K13Rik	0	0	0	0	0	0	0	0
4930549C15Rik	0	0	0	0	0	0	0	0
4930549G23Rik	3	5	1	2	4	9	2	4
4930549P19Rik	0	0	0	0	0	1	2	1
4930550C14Rik	136	116	129	96	86	126	155	67
4930550C17Rik	0	0	0	0	0	0	0	0
4930551E15Rik	0	0	0	0	0	0	0	0
4930551I15Rik	0	0	0	0	0	0	0	0
4930551I23Rik	0	0	0	0	0	0	0	0
4930551L18Rik	0	1	1	0	2	2	3	3
4930551O13Rik	2	1	0	2	3	5	1	2
4930553E22Rik	0	1	0	0	0	0	1	0
4930553I04Rik	0	0	0	0	0	0	0	0
4930553I21Rik	0	0	1	0	0	0	0	0
4930553J12Rik	0	0	0	0	0	0	0	0
4930553M12Rik	0	0	0	0	0	0	0	0
4930553P18Rik	4	4	1	4	3	4	1	2
4930554C24Rik	0	0	0	0	0	0	0	0
4930554G22Rik	0	0	0	0	0	1	0	0
4930554G24Rik	0	0	0	0	0	0	0	0
4930554H23Rik	0	0	0	0	0	0	0	0
4930554I06Rik	0	1	0	0	1	0	1	1
4930555A03Rik	10	5	5	0	10	4	8	3
4930555B11Rik	0	0	0	0	0	0	0	0
4930555B12Rik	0	0	0	0	0	0	0	0
4930555F03Rik	0	0	0	0	0	0	0	0
4930555G01Rik	0	0	0	0	0	0	0	0
4930555G07Rik	0	0	0	0	0	0	0	0
4930555G21Rik	0	0	0	0	0	0	0	0
4930555K19Rik	0	0	0	0	0	0	0	0
4930555M17Rik	0	0	0	0	0	0	0	0
4930555O08Rik	0	0	0	0	0	0	0	1
4930556C24Rik	0	0	0	0	0	0	0	0
4930556G01Rik	0	0	0	0	0	0	0	0
4930556G22Rik	0	0	0	0	0	0	0	0
4930556H04Rik	3	1	3	2	4	5	10	3
4930556I23Rik	3	0	0	1	3	1	5	3
4930556J02Rik	1	0	2	1	2	1	1	2
4930556J24Rik	29	14	23	16	3	1	6	2
4930556L07Rik	0	0	0	0	0	0	0	0
4930556M19Rik	139	139	165	116	105	123	155	106
4930556N09Rik	0	0	0	0	0	0	0	0
4930556N13Rik	1	0	6	3	1	0	0	1
4930557B06Rik	0	0	0	0	0	0	0	1
4930557F08Rik	0	0	0	0	0	0	0	0
4930557F10Rik	0	0	0	0	0	0	0	0
4930557J02Rik	0	0	0	0	0	0	0	0
4930557K07Rik	6	9	6	14	21	12	19	24
4930558F17Rik	0	0	0	0	0	0	0	0
4930558G05Rik	0	0	0	0	0	0	0	0
4930558J18Rik	0	1	0	2	3	1	2	0
4930558J22Rik	0	0	0	0	0	0	0	1
4930558K02Rik	0	0	0	0	0	0	1	0
4930558N11Rik	0	0	0	0	0	0	0	0
4930559C10Rik	0	0	0	0	0	0	0	0
4930560O18Rik	2	0	0	0	0	0	0	0
4930562A09Rik	0	0	0	0	0	0	0	0
4930562C15Rik	23	17	27	28	20	15	32	14
4930562D21Rik	0	0	0	0	0	0	0	1
4930562F07Rik	3	2	1	3	5	0	3	5
4930562F17Rik	0	0	0	0	0	0	0	0
4930563E18Rik	0	0	6	1	1	0	1	2
4930563E22Rik	22	5	8	15	28	22	40	25
4930563F08Rik	0	0	1	0	0	0	0	0
4930563H07Rik	0	0	0	0	0	0	0	0
4930563I02Rik	0	0	0	0	0	0	0	0
4930563J15Rik	0	0	0	0	0	0	1	0
4930563M21Rik	2	0	0	1	0	0	0	0
4930563N14Rik	0	0	0	0	0	0	0	0
4930564C03Rik	0	0	0	0	0	0	0	0
4930564D02Rik	0	0	0	0	1	2	0	0
4930565D16Rik	0	0	0	0	0	0	0	0
4930565N06Rik	1	0	2	1	0	0	0	0
4930566F21Rik	0	0	0	0	0	0	0	0
4930566N20Rik	0	0	0	0	0	0	0	0
4930567H12Rik	0	0	0	0	0	1	0	0
4930567H17Rik	0	0	0	0	0	0	0	0
4930567J20Rik	0	0	0	0	0	0	0	0
4930567K12Rik	0	0	0	0	0	0	0	0
4930567K20Rik	0	0	0	0	0	0	0	0
4930568A12Rik	0	0	1	0	13	14	10	14
4930568A13Rik	0	0	0	0	0	0	0	0
4930568D16Rik	0	0	0	0	0	0	0	0
4930568E12Rik	0	0	0	0	0	0	0	0
4930568G15Rik	0	0	0	0	0	0	1	0
4930569F06Rik	0	0	0	0	0	0	0	0
4930570B17Rik	0	0	0	0	0	0	0	0
4930570D08Rik	1	0	0	0	0	1	0	0
4930570E03Rik	0	0	0	0	0	0	0	0
4930570G19Rik	5	3	8	2	18	13	19	16
4930570N18Rik	1	1	0	1	3	2	2	2
4930571K23Rik	0	0	0	0	0	0	0	0
4930571N24Rik	0	0	0	0	0	0	0	0
4930572G02Rik	3	4	8	7	3	1	4	1
4930572K03Rik	0	0	0	0	0	0	0	0
4930572O03Rik	0	2	0	0	0	0	0	0
4930572O13Rik	0	0	0	0	0	0	0	0
4930573C08Rik	0	0	0	0	0	0	0	0
4930573C15Rik	0	0	0	0	0	0	0	2
4930573H18Rik	1	0	1	0	1	0	1	1
4930573I07Rik	0	0	0	0	0	0	0	0
4930577H14Rik	0	0	0	0	0	0	0	0
4930577N17Rik	16	12	11	14	31	13	20	25
4930578E11Rik	0	0	0	0	0	0	0	0
4930578G10Rik	0	1	0	1	11	3	4	4
4930578I06Rik	0	0	0	0	4	0	1	0
4930578I07Rik	0	0	0	0	0	0	0	3
4930578M01Rik	14	14	14	1	14	14	18	4
4930578M07Rik	0	1	0	0	0	1	0	0
4930578N18Rik	0	0	0	0	0	0	0	0
4930579C12Rik	0	0	0	0	3	4	2	0
4930579D07Rik	16	10	5	6	0	7	2	1
4930579D09Rik	0	0	0	0	0	0	0	0
4930579F01Rik	1	0	1	0	0	0	2	0
4930579G18Rik	74	44	89	48	143	94	149	152
4930579G24Rik	29	28	22	20	62	45	30	83
4930579H20Rik	0	0	0	0	0	0	0	0
4930579J19Rik	0	0	0	1	0	0	0	0
4930579K19Rik	20	27	22	10	17	14	35	22
4930579M01Rik	0	0	0	0	0	0	0	0
4930579O11Rik	0	0	0	0	0	0	0	0
4930579P08Rik	0	0	1	0	0	0	0	0
4930580E04Rik	7	5	0	8	0	0	1	3
4930581F22Rik	151	92	137	83	162	156	208	234
4930583I09Rik	0	0	0	0	0	0	0	0
4930583K01Rik	2	2	3	1	0	1	2	0
4930583P06Rik	0	0	0	0	0	0	0	0
4930584E12Rik	0	0	0	0	1	0	0	1
4930584F24Rik	0	0	0	0	0	0	0	0
4930586N03Rik	0	0	0	0	0	0	0	0
4930587A21Rik	0	0	0	0	0	0	0	0
4930587E11Rik	0	0	0	0	0	0	0	0
4930588A03Rik	0	0	0	0	0	0	0	0
4930588D02Rik	0	0	0	1	0	0	1	1
4930588G17Rik	9	6	8	0	4	3	6	6
4930588J15Rik	0	0	0	0	0	0	0	0
4930588K23Rik	0	0	0	0	0	0	0	1
4930589L23Rik	1	2	8	3	2	3	10	0
4930589O11Rik	18	3	20	8	9	4	11	13
4930589P08Rik	0	0	0	0	2	0	0	0
4930590H14Rik	1	0	1	0	0	0	0	0
4930590J08Rik	8	6	1	5	17	10	6	7
4930590L14Rik	0	0	0	0	0	0	0	0
4930590L20Rik	0	0	0	0	0	0	0	0
4930591A17Rik	0	0	0	0	0	0	0	0
4930591E09Rik	0	0	0	0	0	0	0	0
4930592A05Rik	1	3	0	0	3	1	2	2
4930592C13Rik	5	10	6	5	3	1	2	3
4930592I03Rik	0	1	0	0	1	0	0	2
4930593A02Rik	4	2	0	2	1	1	0	0
4930593C16Rik	0	0	0	0	0	0	0	0
4930594A02Rik	0	0	0	0	0	0	0	0
4930594C11Rik	0	0	1	0	0	1	0	4
4930594M17Rik	0	0	0	0	0	0	0	0
4930594M22Rik	16	14	34	15	8	19	22	17
4930594O21Rik	0	0	0	0	0	0	0	0
4930595D18Rik	0	0	0	0	2	0	0	1
4930595L18Rik	0	0	0	0	0	0	0	0
4930595M18Rik	0	0	0	0	0	0	0	0
4930595O18Rik	0	0	0	0	0	0	0	0
4930596D02Rik	0	0	0	0	0	0	0	0
4930596I21Rik	1	0	1	3	0	2	0	1
4930597A21Rik	0	0	0	0	0	0	0	0
4930597G03Rik	0	0	0	0	0	0	0	0
4930597L12Rik	0	0	0	0	0	0	0	0
4930597O21Rik	7	5	2	2	5	3	9	6
4930598F16Rik	0	0	0	0	0	0	0	0
4930598N05Rik	0	0	0	0	0	0	0	0
4930599A14Rik	0	0	0	0	0	0	0	0
4930599N23Rik	16	10	12	8	66	21	38	24
4930599N24Rik	0	0	0	0	1	0	0	0
4931400O07Rik	0	0	0	0	0	0	0	0
4931403E22Rik	21	24	35	21	17	23	20	19
4931406B18Rik	0	0	0	0	0	0	0	2
4931406C07Rik	10905	9397	10825	9209	1711	2154	3544	1679
4931406G06Rik	1	1	0	1	0	0	0	0
4931407E12Rik	0	0	0	0	0	0	0	0
4931408C20Rik	0	0	0	0	0	0	0	0
4931408D14Rik	79	137	107	70	27	81	58	28
4931412I15Rik	0	0	0	0	0	0	0	0
4931413I07Rik	1	0	4	1	1	1	3	0
4931413K12Rik	1	1	5	2	9	1	2	8
4931414P19Rik	194	141	167	146	237	216	208	246
4931415C17Rik	4	4	4	0	5	4	6	4
4931419H13Rik	0	0	0	0	0	0	0	0
4931420L22Rik	0	0	0	0	0	0	0	0
4931422A03Rik	18	11	20	10	40	21	58	26
4931428F04Rik	43	45	73	41	185	128	164	153
4931428L18Rik	0	1	0	0	0	0	2	0
4931429L15Rik	4	2	0	2	6	1	0	3
4931429P17Rik	0	0	0	0	0	0	0	0
4931431B13Rik	3	1	0	0	3	1	2	2
4931431C16Rik	1	0	0	0	0	0	0	0
4931439C15Rik	0	0	0	0	0	0	0	0
4931440P22Rik	29	23	22	13	32	22	27	25
4932411K12Rik	4	2	1	1	8	7	7	2
4932412D23Rik	0	1	0	1	0	0	0	0
4932413F04Rik	0	0	0	0	0	0	0	0
4932414J04Rik	0	0	0	0	0	0	0	0
4932414N04Rik	0	0	0	0	0	0	0	0
4932415D10Rik	1	1	0	0	1	0	0	0
4932415M13Rik	0	0	0	0	0	0	0	0
4932416K20Rik	0	0	0	0	0	0	0	0
4932422M17Rik	69	60	91	39	130	66	59	57
4932429P05Rik	0	0	0	0	0	0	0	0
4932431L22Rik	0	0	0	0	0	0	0	0
4932435O22Rik	0	0	0	0	0	0	0	0
4932438H23Rik	0	3	4	0	16	5	10	13
4932441J04Rik	2	2	0	8	7	3	3	6
4932442E05Rik	20	6	9	8	7	9	22	15
4932443L11Rik	0	1	1	0	2	1	3	1
4932702P03Rik	14	13	7	9	3	6	7	6
4933400B14Rik	0	0	0	0	0	0	0	0
4933400C23Rik	0	0	0	0	0	0	0	0
4933400F21Rik	0	0	0	0	1	1	0	0
4933400L20Rik	0	0	0	0	0	0	0	0
4933401B06Rik	0	0	0	0	0	0	0	0
4933401D09Rik	0	0	0	1	0	0	0	0
4933401H06Rik	2	1	1	0	1	0	0	0
4933401J01Rik	0	0	0	0	0	0	0	0
4933401L05Rik	3	0	2	5	2	1	1	0
4933402C05Rik	0	0	0	0	0	0	0	0
4933402C06Rik	2	0	0	0	1	1	2	0
4933402D24Rik	7	3	8	2	1	0	1	4
4933402J07Rik	0	0	0	0	0	0	0	0
4933402J10Rik	0	0	0	0	0	0	0	0
4933402J15Rik	0	0	0	0	0	0	0	0
4933402N03Rik	0	0	0	0	0	0	0	0
4933402N22Rik	0	0	0	0	0	0	0	0
4933403J19Rik	0	1	0	2	2	2	0	3
4933403L11Rik	1	0	0	0	0	0	1	0
4933403O08Rik	0	0	0	0	0	0	0	0
4933404G15Rik	0	0	0	0	0	0	0	0
4933404I11Rik	0	0	0	0	0	0	0	0
4933404K08Rik	0	0	0	0	0	0	0	0
4933404K13Rik	0	0	0	0	1	0	0	0
4933404O12Rik	112	85	86	76	91	75	115	106
4933405D12Rik	16	5	3	7	2	7	5	6
4933405E24Rik	0	0	0	0	1	0	0	1
4933405L10Rik	3	1	3	3	10	4	8	5
4933405O20Rik	0	0	0	0	0	0	0	0
4933406B15Rik	0	0	0	0	0	0	0	0
4933406B17Rik	1	0	1	0	7	3	4	1
4933406C10Rik	38	39	34	26	21	22	23	19
4933406D12Rik	0	0	0	0	0	0	0	0
4933406F09Rik	0	0	0	0	0	0	0	0
4933406G16Rik	0	0	0	0	0	2	1	0
4933406I18Rik	2	4	1	4	4	4	7	7
4933406J09Rik	1	0	0	2	1	3	0	0
4933406J10Rik	0	0	0	0	0	0	0	0
4933406K04Rik	0	0	0	0	0	0	0	0
4933406L23Rik	0	0	0	0	0	0	0	0
4933406P04Rik	29	10	12	16	15	15	13	10
4933407E24Rik	1	4	1	0	2	0	0	1
4933407I05Rik	0	1	0	0	0	0	0	0
4933407I08Rik	0	0	0	0	0	0	0	0
4933407K13Rik	82	62	82	63	177	137	154	197
4933407L21Rik	0	0	0	0	5	2	2	6
4933408A14Rik	0	0	0	0	0	0	0	0
4933408J17Rik	1	0	1	1	0	0	3	0
4933408N05Rik	0	2	0	2	0	0	0	1
4933409D19Rik	0	0	0	0	0	0	0	0
4933409F18Rik	0	0	0	0	0	0	0	0
4933409G03Rik	0	0	0	0	0	0	0	0
4933409K07Rik	0	0	1	0	1	3	0	0
4933411E02Rik	0	0	0	0	0	0	0	0
4933411E06Rik	0	0	0	0	0	0	0	0
4933411E08Rik	0	2	0	0	0	2	1	0
4933411G06Rik	0	0	0	0	0	0	0	0
4933411K16Rik	17	19	32	22	33	35	63	33
4933411O13Rik	0	0	0	0	0	0	0	0
4933412A08Rik	0	2	1	0	1	1	4	0
4933412E12Rik	201	191	157	171	203	227	244	211
4933412E24Rik	0	0	0	0	0	0	0	0
4933412L11Rik	0	0	0	0	0	0	0	0
4933412O06Rik	0	0	0	0	0	0	0	0
4933413C19Rik	1	2	9	4	1	4	3	5
4933413J09Rik	8	5	8	16	16	14	23	24
4933413L06Rik	0	0	0	0	0	0	0	0
4933414I15Rik	0	0	0	0	0	0	0	0
4933415A04Rik	4	0	2	2	3	2	3	3
4933415J04Rik	0	0	0	0	1	0	0	0
4933416E03Rik	0	0	0	0	0	0	0	0
4933416E14Rik	0	0	0	0	0	0	0	0
4933416I08Rik	36	44	28	32	54	63	50	60
4933416M07Rik	2	0	0	0	2	0	1	1
4933416O17Rik	0	0	0	0	0	0	0	0
4933417C20Rik	4	4	3	5	9	5	9	3
4933417D19Rik	1	4	2	3	7	5	4	0
4933417E11Rik	0	0	0	0	0	1	0	0
4933417G07Rik	0	1	0	0	0	0	0	0
4933417O13Rik	1	2	0	0	0	0	0	0
4933421A08Rik	3	0	3	1	3	1	3	0
4933421D24Rik	0	1	0	2	1	1	0	0
4933421I07Rik	0	0	0	0	0	0	0	0
4933421O10Rik	155	89	103	86	210	135	176	174
4933422A05Rik	1	1	2	0	1	1	2	0
4933423L19Rik	0	0	0	0	0	0	0	0
4933423P22Rik	6	1	12	2	2	2	1	2
4933424G05Rik	9	4	5	10	7	0	2	10
4933424G06Rik	0	0	1	0	1	0	2	1
4933424H11Rik	0	0	0	0	0	0	0	0
4933424L21Rik	0	0	0	0	0	0	0	0
4933424M12Rik	5	5	5	7	18	19	16	20
4933424N20Rik	0	0	0	0	1	0	0	0
4933425B07Rik	0	0	0	0	0	0	0	0
4933425D22Rik	0	0	0	0	0	2	1	1
4933425M03Rik	7	5	13	3	11	5	8	7
4933426B08Rik	0	0	0	4	0	0	3	3
4933426K07Rik	0	0	0	0	0	0	0	0
4933427D06Rik	0	0	0	0	0	0	0	0
4933427D14Rik	365	266	277	277	584	504	594	627
4933427D14Rik	365	266	277	277	584	504	594	627
4933427E11Rik	1	3	4	3	3	2	0	2
4933427E13Rik	0	0	0	0	0	0	0	0
4933427G23Rik	1	1	3	3	6	1	3	7
4933427I04Rik	0	0	3	0	0	0	2	3
4933427I22Rik	0	0	0	0	0	0	0	0
4933427J07Rik	0	0	0	0	0	0	0	0
4933428C19Rik	0	0	0	0	0	0	0	0
4933428G20Rik	1	7	3	1	8	3	5	8
4933428M09Rik	0	0	0	0	0	0	1	0
4933428P19Rik	0	0	0	0	0	0	0	1
4933429H19Rik	1	0	1	1	0	0	2	1
4933429O19Rik	1	2	1	2	1	2	2	1
4933430A20Rik	0	0	0	0	0	0	0	0
4933430H06Rik	0	0	0	0	0	0	0	0
4933430H16Rik	0	0	0	0	0	0	0	0
4933430I17Rik	6	6	6	5	2	14	13	12
4933430L12Rik	0	0	0	0	0	0	0	0
4933430M04Rik	0	0	0	0	0	0	0	0
4933430N04Rik	0	0	0	0	0	0	0	0
4933431C10Rik	24	21	19	21	20	21	32	38
4933431E20Rik	288	238	239	202	127	150	150	171
4933431G14Rik	2	0	0	1	3	0	0	3
4933431J24Rik	0	0	0	0	0	0	0	0
4933431K14Rik	32	23	19	27	22	31	23	25
4933431K23Rik	1	2	1	1	3	2	2	5
4933431M02Rik	0	0	0	0	0	0	0	0
4933432G23Rik	0	0	0	0	0	0	0	0
4933432I03Rik	0	0	0	0	0	0	1	3
4933432I09Rik	2	0	0	1	2	2	1	6
4933432K03Rik	0	0	0	0	0	0	0	0
4933433F19Rik	0	0	0	0	0	0	0	0
4933433G08Rik	0	0	0	0	0	0	0	0
4933433G15Rik	8	6	9	4	4	5	9	5
4933433G19Rik	5	7	9	8	20	14	14	19
4933433H22Rik	4	0	1	0	3	4	3	2
4933433N18Rik	0	0	0	0	0	0	0	0
4933434E20Rik	169	148	158	143	134	192	133	206
4933434M16Rik	0	0	0	0	0	0	0	0
4933434P08Rik	0	0	0	0	0	0	0	0
4933435E02Rik	0	0	0	0	0	0	0	0
4933435F18Rik	0	0	0	0	0	0	0	0
4933435G04Rik	0	0	0	0	0	0	0	0
4933436E23Rik	0	0	0	0	1	0	0	0
4933436F18Rik	0	0	0	0	0	0	1	0
4933436H12Rik	0	0	0	0	0	0	0	0
4933436I01Rik	0	0	0	0	0	1	0	0
4933436I20Rik	0	0	0	0	0	0	0	0
4933436N17Rik	0	0	0	0	0	0	0	0
4933436P19Rik	0	0	0	0	0	0	0	0
4933437G19Rik	2	3	2	1	5	5	16	4
4933438A12Rik	0	0	0	0	0	0	0	0
4933438B17Rik	0	0	0	0	0	0	0	0
4933438K21Rik	0	0	0	0	0	0	0	0
4933439C10Rik	288	247	245	209	233	245	281	314
4933439J24Rik	0	0	0	0	0	0	0	0
4933439K11Rik	8	17	9	6	31	16	24	33
4933439N06Rik	0	0	0	0	0	0	0	0
4933439N14Rik	0	0	0	0	1	0	0	0
4933440J02Rik	0	0	0	0	0	0	0	0
4933440M02Rik	2	0	0	0	2	1	0	0
4933440N22Rik	20	15	27	22	13	15	19	15
5031410I06Rik	0	0	0	0	0	0	0	0
5031415H12Rik	2	2	0	0	6	1	1	1
5031425E22Rik	366	360	337	318	420	367	387	430
5031425F14Rik	0	3	1	1	61	12	23	53
5031434C07Rik	0	0	1	0	0	0	1	1
5031434O11Rik	69	54	80	58	95	91	98	81
5031439G07Rik	1132	1024	983	967	2461	1617	1709	2193
5033403F01Rik	10	9	10	4	6	3	6	5
5033403H07Rik	1	2	0	1	4	19	4	3
5033404E19Rik	0	0	0	0	0	0	0	0
5033406O09Rik	11	12	15	4	19	11	10	12
5033417F24Rik	25	28	19	23	17	25	24	22
5033421B08Rik	2	0	0	1	2	0	2	4
5033423K11Rik	0	0	0	2	0	0	1	2
5033424D13Rik	0	1	0	0	0	0	0	2
5033425B01Rik	15	0	0	4	14	4	0	13
5033426E14Rik	0	0	0	0	0	0	0	0
5033426O07Rik	0	0	0	0	0	0	0	0
5033430I15Rik	6	6	3	4	0	2	3	1
5330406M23Rik	0	0	0	1	3	1	1	1
5330409N07Rik	0	0	0	0	0	0	0	0
5330411J11Rik	1	0	0	1	0	0	0	0
5330411O13Rik	1	0	0	0	0	1	2	1
5330413D20Rik	0	1	1	0	0	2	0	0
5330413P13Rik	0	0	0	0	0	0	0	0
5330416C01Rik	0	0	0	0	0	0	2	0
5330417H12Rik	0	0	0	0	0	0	0	0
5330425B07Rik	0	1	1	2	1	0	1	1
5330426L24Rik	0	0	0	0	0	0	0	0
5330429C05Rik	0	0	0	0	0	1	0	1
5330431K02Rik	0	0	0	0	0	0	0	0
5330432J10Rik	2	1	2	0	1	1	0	7
5330434G04Rik	0	0	0	0	0	0	0	0
5330437M03Rik	0	0	0	0	4	0	3	5
5330438D12Rik	74	63	75	47	101	97	93	91
5330438I03Rik	1	0	0	2	0	2	2	7
5330439A09Rik	0	0	0	0	0	0	3	1
5330439B14Rik	2	0	0	0	0	0	0	0
5330439K02Rik	20	17	12	12	17	17	8	27
5330439M10Rik	0	0	0	0	0	0	0	0
5430400D12Rik	12	8	7	6	14	12	15	10
5430401F13Rik	0	0	0	0	0	0	0	0
5430401H09Rik	1	0	1	0	0	0	0	0
5430402E10Rik	0	0	0	0	0	0	0	0
5430402O13Rik	38	22	36	26	18	15	35	20
5430402P08Rik	0	0	0	0	0	0	0	0
5430403G16Rik	41	22	32	25	40	57	46	54
5430403N17Rik	0	0	0	0	0	0	0	0
5430405H02Rik	44	57	60	47	80	67	93	103
5430414B19Rik	2	4	4	4	6	6	11	8
5430416N02Rik	54	52	59	43	98	97	121	123
5430420F09Rik	0	0	0	0	1	0	0	0
5430421F17Rik	1	0	0	0	2	0	0	1
5430425E15Rik	0	0	0	0	1	0	0	1
5430425K12Rik	3	1	1	1	3	4	3	3
5430427M07Rik	0	0	0	0	1	0	0	0
5430427N15Rik	19	19	9	20	19	29	23	18
5430430B14Rik	27	8	14	17	32	19	24	39
5430430K15Rik	0	0	2	0	1	2	2	2
5430431A17Rik	3	1	1	2	10	2	5	5
5430433H01Rik	0	0	0	0	0	0	0	0
5430434F05Rik	0	0	1	0	1	0	0	2
5430434I15Rik	0	0	0	0	0	0	0	1
5430435K18Rik	0	0	0	0	0	0	0	0
5430437J10Rik	1	6	0	8	49	50	49	67
5430440P10Rik	2	1	2	3	0	1	1	2
5530400C23Rik	0	0	0	0	0	0	0	0
5530400K19Rik	0	0	0	0	0	0	0	0
5530401A14Rik	0	0	0	0	0	0	0	0
5530402G07Rik	7	0	4	3	3	1	2	4
5530601H04Rik	209	160	178	141	229	248	308	287
5730403I07Rik	25	23	26	16	2	6	3	3
5730405O15Rik	34	43	23	31	30	24	29	36
5730408A14Rik	0	0	0	0	0	0	0	0
5730409E04Rik	143	120	140	115	399	267	305	372
5730412P04Rik	0	0	0	0	0	0	0	0
5730414N17Rik	15	17	13	17	6	11	12	12
5730416F02Rik	0	0	0	1	1	0	0	1
5730419F03Rik	0	0	0	0	0	0	0	1
5730420D15Rik	2	6	1	2	6	5	10	8
5730435O14Rik	4	8	0	5	1	3	2	0
5730437C11Rik	7	1	8	4	3	10	7	1
5730455P16Rik	508	444	508	392	434	382	526	417
5730460C07Rik	0	1	0	0	1	0	0	0
5730471H19Rik	56	28	27	19	202	128	168	247
5730480H06Rik	161	137	158	113	209	190	225	192
5730488B01Rik	0	0	0	0	0	0	0	0
5730507A11Rik	0	1	0	0	0	1	0	1
5730507C01Rik	3	3	3	3	10	20	8	23
5730521K06Rik	17	15	7	9	18	10	10	18
5730522E02Rik	3	9	0	4	8	4	5	4
5730585A16Rik	5	6	6	4	4	2	6	9
5730596B20Rik	59	44	58	40	114	75	89	130
5830405F06Rik	0	0	0	0	2	0	0	0
5830408C22Rik	17	7	8	10	57	39	45	47
5830411K02Rik	0	0	0	0	0	0	0	0
5830415G21Rik	0	0	0	0	4	1	3	7
5830416I19Rik	0	0	1	0	5	2	7	10
5830417I10Rik	100	79	100	116	161	109	153	148
5830418P13Rik	0	1	0	2	0	1	0	0
5830426I08Rik	0	0	0	0	0	0	0	0
5830428M24Rik	4	2	2	5	30	27	34	47
5830432E09Rik	9	6	4	11	68	51	55	65
5830437K03Rik	0	0	0	0	0	0	0	0
5830444B04Rik	36	40	24	25	52	31	36	43
5830444F18Rik	0	0	0	0	0	0	0	0
5830448L01Rik	40	36	35	46	67	33	48	39
5830454E08Rik	26	14	30	21	37	29	18	22
5830462I19Rik	2	2	2	2	4	9	2	8
5830462O15Rik	0	0	0	0	0	0	0	0
5830468F06Rik	2	1	1	1	5	9	1	4
5830487J09Rik	42	38	37	48	50	42	41	52
5930403N24Rik	2	0	0	1	3	5	2	3
5930409G06Rik	0	0	0	0	0	0	0	0
5930411N13Rik	0	5	4	2	1	0	0	1
5930420M18Rik	35	33	30	26	43	59	74	59
5930430L01Rik	73	61	89	66	79	50	70	51
5930435M05Rik	0	0	0	0	0	0	0	0
5930438M14Rik	0	0	0	0	0	1	0	1
6030400A10Rik	0	0	0	0	0	0	0	0
6030407O03Rik	0	0	3	0	0	0	1	2
6030440G07Rik	1	0	0	0	0	0	0	0
6030442E23Rik	0	0	0	0	0	0	0	1
6030442K20Rik	7	9	10	5	14	21	16	9
6030443J06Rik	1	8	3	6	10	6	7	6
6030445D17Rik	6	7	5	6	14	17	11	18
6030452D12Rik	0	0	0	0	0	0	0	1
6030458C11Rik	380	391	358	376	691	595	586	620
6030460B20Rik	0	0	0	0	0	0	2	2
[truncated: 55,011 more rows]
